# Supplementary material for: The Dual‐Function of CtrNAC019‐CtrNPF2.1 Module in Salt Tolerance and Nitrogen Use Efficiency Via Enhancing Vacuolar Chloride Sequestration and Nitrate Efflux in Citrus trifoliata
Source: Plant Biotechnol J. 2026 May 18:10.1111/pbi.70686. Online ahead of print. doi: 10.1111/pbi.70686 (PMC13398927; doi:10.1111/pbi.70686)
Supplement: Supplementary file 3 — File S1: The differential expression gene list compared between KCl, or NaCl‐treated and control samples from transcriptome data. [file PBI-9999-0-s003.xlsx]

## Sheet: Supplymental File 1
The dual-function of NAC019-NPF2.1 module in salt tolerance and nitrogen use efficiency via enhancing vacuolar chloride sequestration and nitrate efflux in Citrus
Supplementary Data File 1 The differential expression gene list compared between KCl, or NaCl-treated and control samples from transcriptome data
KCl DE gene	baseMean	log2FoldChange	lfcSE	pvalue	padj		NaCl DE gene	baseMean	log2FoldChange	lfcSE	pvalue	padj
Pt7g008250.1	5475.72	17.5415	3.52548	1.33e-40	4.73e-38		Pt3g028900.1	60688.9	21.2775	3.81462	1.38e-56	9.86e-54
Pt3g001010.1	2930.5	16.5578	3.45454	3.77e-35	1.05e-32		Pt7g008250.1	3948.36	17.0513	3.49439	2.9e-37	8.3e-35
Pt1g022780.1	683.018	14.234	3.27373	1.51e-24	2.35e-22		Pt3g001010.1	3723.92	16.9606	3.48599	4.9e-37	1.38e-34
Pt2g005470.1	577.735	13.9409	3.25819	2.55e-22	3.45e-20		Pt9g020030.1	1071.08	14.9708	3.33367	6.04e-27	1.02e-24
Pt4g000810.2	453.382	13.5666	3.23519	2.41e-21	3.07e-19		Pt4g019810.1	1240.73	14.7952	3.80492	2.97e-11	1.34e-09
PtUn034870.2	334.623	13.0979	3.17015	2.64e-21	3.33e-19		Pt1g015980.1	722.542	14.2254	3.4266	5.01e-17	4.18e-15
Pt3g008970.1	256.233	12.6668	3.11911	2.16e-20	2.56e-18		Pt6g006870.1	460.324	13.3986	3.46739	8.11e-13	4.53e-11
Pt9g018990.1	239.021	12.4636	3.2093	2.18e-15	1.63e-13		Pt1g022780.1	324.039	12.9581	3.28716	2.12e-15	1.57e-13
Pt9g001120.1	169.126	11.9574	3.10027	2.07e-16	1.73e-14		PtUn008730.1	493.573	12.9399	4.04777	4.37e-07	9.31e-06
Pt4g019810.1	82.2771	10.6061	3.13555	4.57e-10	1.87e-08		Pt9g001120.1	246.166	12.6249	3.12667	9.03e-20	9.76e-18
Pt3g040140.6	70.1193	10.4898	2.97266	1e-12	5.89e-11		Pt9g018990.1	243.817	12.6085	3.12158	8.78e-20	9.55e-18
PtUn019120.1	46.4276	9.76551	2.92825	9.34e-11	4.19e-09		Pt8g002570.1	280.088	12.4719	3.51084	7.27e-10	2.62e-08
PtUn017700.1	69.0253	9.75448	3.59751	9.25e-06	0.000186527		Pt9g017350.1	214.252	11.9529	3.54258	1.27e-08	3.71e-07
Pt3g029520.1	187.172	9.71921	1.40784	1.07e-14	7.5e-13		Pt3g001640.1	180.611	11.7434	3.45035	4.71e-09	1.5e-07
PtUn022650.2	47.8394	9.45209	3.24765	7.95e-07	1.98e-05		Pt5g000210.1	138.083	11.5124	3.20866	1.31e-11	6.17e-10
Pt3g032320.1	32.9337	9.105	2.93309	1.05e-08	3.59e-07		Pt1g014930.1	133.114	11.1316	3.49863	1.1e-07	2.65e-06
Pt9g004170.1	23.2214	8.25201	3.06875	3.81e-06	8.3e-05		Pt7g006740.1	87.7199	10.694	3.19531	1.61e-09	5.45e-08
Pt8g012520.2	21.973	8.21045	3.01331	2.29e-06	5.19e-05		Pt4g012150.1	74.3361	10.6085	2.9961	1.01e-12	5.54e-11
Pt7g018700.1	19.2611	7.94596	3.01335	5.21e-06	0.000110483		Pt3g029520.1	246.928	10.1986	1.35314	3.17e-17	2.7e-15
Pt1g018820.1	16.635	7.4041	3.20773	7.52e-05	0.00115178		Pt2g011000.1	68.6635	10.1142	3.30245	1.89e-07	4.35e-06
Pt8g005330.1	12704.7	7.34403	0.185456	0	0		Pt9g015140.1	55.8453	10.0913	2.98166	5.82e-11	2.49e-09
Pt4g016430.1	14.2874	7.11735	3.18913	0.000112009	0.00162658		Pt7g018700.1	54.6851	10.0315	2.99964	1.92e-10	7.59e-09
Pt9g010480.1	93.5132	6.97969	0.873872	8.93e-16	7.11e-14		Pt9g009620.1	55.8718	9.88346	3.16405	4.23e-08	1.11e-06
Pt5g002540.3	154.128	6.86064	2.02362	1.68e-05	0.000319743		Pt2g029730.1	61.0058	9.83437	3.3514	8.88e-07	1.8e-05
Pt6g004490.1	477.452	6.77362	0.533973	4.14e-38	1.29e-35		Pt3g013760.1	47.9008	9.68969	3.07859	1.67e-08	4.69e-07
Pt5g012300.1	2017.1	6.7265	0.526647	1.37e-38	4.45e-36		Pt4g002990.1	40.9271	9.33977	3.12035	1.85e-07	4.26e-06
Pt9g000220.1	7926.08	6.51252	0.248859	3.6e-152	1.83e-148		Pt2g019830.1	43.2615	9.30131	3.24287	1.2e-06	2.39e-05
Pt5g025850.1	138.883	6.24689	0.891558	2.34e-13	1.44e-11		Pt3g038090.1	35.8302	9.25132	2.97868	1.49e-08	4.27e-07
Pt6g009680.1	2849.14	6.16356	0.454285	3.86e-43	1.48e-40		Pt1g020350.1	33.8753	9.01621	3.08474	3.63e-07	7.91e-06
Pt6g013630.1	14308	6.15326	0.332978	1.28e-77	1.63e-74		Pt3g030820.1	28.4553	8.49266	3.23462	9.78e-06	0.000154258
Pt6g013880.1	283.158	6.12727	0.521298	4.27e-33	1.05e-30		Pt5g003740.1	24.9559	8.44918	3.05735	1.83e-06	3.46e-05
Pt5g004920.1	948.29	6.09989	0.344274	1.99e-71	2.17e-68		Pt1g020500.1	24.505	8.37396	3.08971	3.38e-06	5.97e-05
Pt6g002700.1	211.009	6.0984	0.482078	2.32e-37	6.94e-35		Pt2g023120.1	29.3264	8.18583	3.551	0.000100092	0.00123494
Pt3g003820.1	2383.81	5.50267	0.344349	8.89e-59	6.79e-56		Pt2g020010.1	987.85	8.07124	0.624533	3.62e-39	1.19e-36
PtUn036970.1	121.222	5.4625	1.80407	5.76e-05	0.000922138		Pt9g010480.1	188.375	8.01252	0.985314	1.73e-16	1.36e-14
Pt3g012190.1	271.912	5.27223	0.704158	3.71e-15	2.73e-13		Pt6g015990.1	405.847	7.93834	1.5615	1.66e-08	4.69e-07
Pt3g032590.1	9650.58	5.22768	0.209928	1.89e-138	7.21e-135		Pt9g000220.1	19460.2	7.84511	0.250994	1.19e-215	9.4e-212
Pt2g007160.1	13573.8	5.21669	0.24372	6.71e-103	1.46e-99		Pt6g004490.1	957.43	7.82492	0.516729	5.13e-53	3e-50
Pt3g034350.1	258.816	5.21202	1.33428	2.92e-06	6.49e-05		Pt1g018820.1	21.2842	7.80033	3.33129	7.16e-05	0.000921603
Pt9g018390.1	850.025	5.20605	0.428226	3.96e-35	1.08e-32		Pt5g012300.1	3942.73	7.77755	0.271199	1.56e-181	6.14e-178
Pt9g016240.1	3090.14	5.20222	0.395557	1.01e-40	3.69e-38		Pt3g008630.1	19.7282	7.74544	3.24918	5.18e-05	0.000684126
Pt5g005790.1	53.1627	5.13835	1.16481	5.96e-07	1.53e-05		PtUn005830.1	22.5437	7.6967	3.52142	0.000174356	0.00198215
Pt4g008550.1	1828.88	5.11984	0.568676	1.07e-20	1.29e-18		PtUn009160.1	276.974	7.53772	1.57636	7.87e-08	1.97e-06
Pt9g018410.1	543.512	5.07812	0.872312	2.53e-10	1.08e-08		Pt4g016620.1	20.2353	7.53058	3.47709	0.000187708	0.00210661
Pt2g026680.2	817.504	4.87078	0.47129	2.61e-26	4.76e-24		Pt6g009680.1	7068.45	7.52055	0.458723	1.48e-61	1.17e-58
Pt2g020010.1	134.137	4.81281	1.07818	3.23e-07	8.67e-06		Pt8g005330.1	14111.8	7.51117	0.259514	1.35e-185	7.11e-182
Pt7g000380.2	89399.6	4.78631	0.331993	4.08e-48	2.08e-45		Pt7g008990.1	620.089	7.49968	0.89934	2.47e-18	2.31e-16
Pt7g008990.1	126.089	4.76531	1.26333	5.01e-06	0.000106561		Pt6g002700.1	527.373	7.44714	0.577369	6.32e-39	2.03e-36
Pt3g037170.1	12625.7	4.71083	0.266852	4.99e-71	5.08e-68		Pt8g001290.1	17.4778	7.417	3.31957	0.000125239	0.00149265
Pt8g004710.1	25.2006	4.68006	1.90361	0.000485298	0.005703		Pt3g035730.1	16.3738	7.38258	3.23572	9.17e-05	0.00114522
Pt3g015220.1	69.5157	4.61286	1.15877	2.36e-06	5.31e-05		Pt8g004390.1	322.484	7.37071	1.87201	2.41e-06	4.43e-05
Pt5g009250.1	11659.5	4.50031	0.270923	3.45e-63	2.77e-60		Pt1g005780.1	15.8182	7.33272	3.21917	9.21e-05	0.00114751
Pt3g010040.1	1925.89	4.46187	0.302626	1.63e-50	9.24e-48		Pt3g009210.1	14.8838	7.28934	3.15296	7.14e-05	0.00091938
Pt6g004330.1	1476.35	4.34994	0.593836	1.21e-14	8.44e-13		Pt3g009950.1	14.4186	7.16059	3.20475	0.000115264	0.00139058
Pt2g000900.1	132.107	4.31278	1.74186	0.00027452	0.00354809		Pt6g013000.1	150.777	7.0991	1.72213	1.29e-06	2.52e-05
Pt9g001250.1	694.152	4.28747	0.554312	5.59e-16	4.49e-14		Pt2g028360.1	2234.72	7.06091	1.82735	2.6e-06	4.74e-05
Pt9g009470.1	23347.4	4.26865	0.178583	1.57e-127	4.81e-124		Pt5g025850.1	227.806	7.0388	0.82473	2.03e-18	1.92e-16
Pt3g028920.1	2343.92	4.23631	0.484006	1.07e-19	1.22e-17		Pt2g019810.1	752.799	6.88887	1.09073	1.19e-11	5.67e-10
Pt2g001010.1	39.0651	4.2179	2.06387	0.000755668	0.00826958		Pt9g001760.1	404.955	6.81543	1.50474	2.07e-07	4.74e-06
Pt6g006420.1	1802.03	4.19177	0.2887	5.16e-49	2.72e-46		Pt8g002560.1	521.149	6.79308	1.114	5.08e-11	2.19e-09
Pt4g008450.1	161.452	4.19103	0.877876	8.47e-08	2.5e-06		Pt6g001000.1	12.4795	6.76936	3.28394	0.000276766	0.00296672
Pt8g010880.1	26458.7	4.12568	0.109666	0	0		Pt8g006220.1	228.943	6.71808	1.34549	2.89e-08	7.9e-07
Pt6g008740.1	251.561	4.11623	0.659893	2.13e-11	1.03e-09		Pt1g014710.1	518.873	6.71063	2.98675	0.000226818	0.00248712
Pt3g036720.1	401.243	4.11357	0.477993	3.95e-19	4.31e-17		Pt2g023930.1	253.694	6.58119	1.76953	5.73e-06	9.65e-05
Pt2g027990.1	8698.83	4.07697	0.341575	4.22e-34	1.09e-31		Pt3g034350.1	460.849	6.55368	0.616366	1.17e-27	2.06e-25
Pt3g031410.2	134.003	4.02778	1.62406	0.000289443	0.00371894		Pt3g006880.1	138.418	6.51364	2.14547	4.86e-05	0.000648393
Pt1g005810.1	1635.26	3.97585	0.285331	2.23e-45	9.23e-43		Pt5g025960.1	459.709	6.45099	1.22958	6.4e-09	2.01e-07
Pt3g028380.1	938.63	3.93653	0.452229	1.8e-19	2.02e-17		Pt6g013630.1	17289.1	6.45093	0.372025	1.29e-68	1.46e-65
Pt3g025530.1	22963.6	3.906	0.203602	4.02e-83	5.59e-80		Pt7g006630.1	145.947	6.3545	1.04667	7.24e-11	3.05e-09
Pt4g006320.1	1182.29	3.89242	0.339098	1.06e-31	2.34e-29		Pt7g020790.1	3066.96	6.29211	0.849947	6.22e-15	4.28e-13
Pt4g002450.1	163.371	3.87497	0.463877	4.15e-18	4.22e-16		Pt3g003820.1	4047.98	6.2899	0.431103	1.77e-49	9.03e-47
Pt1g011900.1	7403.68	3.8022	0.268185	6.55e-47	2.94e-44		Pt2g002670.1	1872.07	6.17357	6.042	0.000714337	0.00668467
Pt6g014450.1	220.705	3.78123	1.29752	0.00010115	0.00148584		Pt6g000180.1	376.041	6.12585	1.60112	3.83e-06	6.69e-05
Pt4g009070.1	704.986	3.7761	0.403803	4.89e-22	6.44e-20		Pt5g004920.1	952.857	6.10609	0.448164	1.68e-43	6.99e-41
Pt1g007890.2	2754.38	3.77098	0.215344	4.64e-70	4.17e-67		Pt4g019250.1	131.337	6.08724	0.782283	8.82e-16	6.69e-14
Pt2g010510.1	651.184	3.74779	1.08792	1.99e-05	0.000368817		Pt5g016250.1	24.7721	5.96826	2.2643	0.000246077	0.00267596
Pt7g011200.1	53.3141	3.72786	1.0797	2.05e-05	0.000377536		Pt7g012040.1	245.158	5.94258	1.77292	2.06e-05	0.000300491
PtUn018240.1	380.16	3.71263	0.614528	7.99e-11	3.62e-09		Pt3g031410.2	263.511	5.93486	0.454115	2.86e-40	9.79e-38
Pt8g005410.1	805.395	3.70894	0.372367	1.34e-24	2.1e-22		Pt3g032590.1	14931.1	5.87528	0.337981	4.75e-69	5.76e-66
Pt2g000390.1	57.2957	3.7071	1.36457	0.000180799	0.00246613		Pt2g000900.1	216.403	5.80706	0.869547	1.18e-12	6.39e-11
Pt3g035360.1	448.7	3.67683	0.470888	3.29e-16	2.72e-14		Pt2g022570.1	1300.6	5.73199	2.27158	0.000173386	0.00197319
Pt7g013350.1	3296.11	3.6491	0.231868	6.62e-57	4.6e-54		Pt9g018390.1	1150.81	5.67012	0.475384	6.22e-34	1.53e-31
Pt1g023240.1	12568.4	3.64874	0.164178	1.17e-110	2.98e-107		Pt4g008460.1	204.926	5.5981	1.19015	9.71e-08	2.38e-06
Pt7g011140.1	29.7888	3.5812	1.19699	9.8e-05	0.00144574		Pt3g028920.1	5499.08	5.53443	0.549781	4.17e-25	6.64e-23
Pt9g015330.1	20.1936	3.57872	1.29241	0.000218607	0.00290911		Pt2g007160.1	16238.2	5.50961	0.234584	2.92e-123	9.19e-120
Pt2g016190.1	407.886	3.57076	1.43948	0.000320371	0.00404155		Pt9g016240.1	3645.98	5.46358	0.430984	4.89e-38	1.46e-35
Pt4g000070.1	1907.22	3.56401	0.334169	7.55e-28	1.48e-25		Pt3g010040.1	3687.69	5.44631	0.369225	1.59e-50	8.95e-48
PtUn030790.1	72.431	3.52337	0.749619	1.33e-07	3.8e-06		Pt3g006570.1	1940.7	5.41848	0.869551	2.17e-11	1e-09
Pt5g004440.1	99.4719	3.45867	0.485551	5.41e-14	3.5e-12		Pt6g010220.1	515.622	5.40731	0.740553	1.48e-14	9.83e-13
Pt3g023690.1	1170.85	3.44649	0.524881	2.77e-12	1.5e-10		Pt3g037170.1	19393	5.36565	0.321065	5.48e-64	4.8e-61
Pt5g022310.1	3608.19	3.44229	0.298917	6.48e-32	1.46e-29		Pt4g008550.1	2094.3	5.35061	0.576921	9.05e-22	1.15e-19
Pt4g007360.1	1266.37	3.41136	0.241907	2.1e-46	9.18e-44		Pt3g015220.1	101.497	5.33613	1.05132	1.49e-08	4.26e-07
Pt7g020790.1	585.863	3.40275	1.17116	0.00011387	0.0016489		Pt6g007060.1	1582.47	5.33341	0.838632	9.29e-12	4.52e-10
Pt3g025750.2	166.632	3.37224	0.574673	2.44e-10	1.04e-08		Pt3g019320.1	99.4271	5.22148	1.61537	3.6e-05	0.000494621
Pt3g034160.1	7951.08	3.36399	0.338342	2.33e-24	3.59e-22		Pt4g002450.1	389.685	5.20883	0.530392	5.7e-24	8.32e-22
Pt7g015470.1	82.563	3.35384	1.64184	0.000830739	0.00893117		Pt6g004330.1	2534.32	5.20299	0.593505	1.02e-19	1.1e-17
Pt7g013510.1	545.573	3.33468	0.274911	4.88e-35	1.31e-32		Pt5g024980.1	50.0576	5.19288	1.77329	9.3e-05	0.00115684
Pt2g029790.1	1013.56	3.31843	0.232531	1.77e-47	8.74e-45		Pt5g000970.2	2443.71	5.17676	0.618619	2.96e-18	2.73e-16
Pt6g018140.2	10295.7	3.31704	0.190775	5.18e-69	4.4e-66		Pt2g026680.2	968.833	5.15767	0.458019	1.15e-30	2.33e-28
Pt9g001430.1	159.884	3.29708	1.17466	0.0001539	0.00214129		PtUn001010.1	140.115	5.12998	0.481589	1.51e-27	2.62e-25
Pt7g006630.1	27.2367	3.26837	1.46593	0.000715216	0.00788338		Pt2g010670.1	231.915	5.10792	0.507757	4.61e-25	7.12e-23
Pt4g022850.1	4154.91	3.20175	0.182017	1.93e-70	1.84e-67		Pt3g023690.1	3468.3	5.04685	0.768455	2.51e-12	1.3e-10
Pt3g006570.1	550.099	3.17779	1.09808	0.000126445	0.00180196		Pt9g004440.1	190.736	5.00952	1.11363	2.69e-07	6.03e-06
Pt3g039040.1	85.4475	3.1506	0.522151	1e-10	4.45e-09		Pt6g013880.1	178.286	5.00429	1.26385	2.59e-06	4.73e-05
Pt7g018430.1	1003.48	3.14981	0.64068	4.27e-08	1.33e-06		Pt3g023740.1	448.889	4.94611	0.5258	3.24e-22	4.25e-20
Pt5g010670.3	999.223	3.08766	0.345879	2.66e-20	3.13e-18		Pt4g012110.1	1100.65	4.90011	0.731462	1.02e-12	5.57e-11
Pt4g014910.1	14381.3	3.06238	0.196224	4.35e-56	2.89e-53		Pt6g006420.1	2758.82	4.87169	0.255006	1.41e-82	2.03e-79
Pt7g019140.1	6068.27	3.06113	0.255328	2.52e-34	6.64e-32		Pt8g002550.1	239.007	4.84224	0.88099	1.79e-09	6e-08
Pt5g001430.1	2045.58	3.03447	0.332269	3.61e-21	4.48e-19		Pt2g000960.1	115.339	4.82492	1.67858	0.000102018	0.00125478
PtUn001010.1	49.4232	3.03428	1.06503	0.000155881	0.00216687		Pt6g010640.1	12.6988	4.76078	2.33227	0.00114341	0.00992257
Pt3g002380.1	100.803	3.02188	1.37627	0.000712816	0.00786425		Pt8g005410.1	1541.52	4.75719	0.277499	5.33e-67	5.61e-64
Pt5g000970.2	643.154	2.99947	0.663251	2.98e-07	8.05e-06		Pt9g015330.1	34.7298	4.74611	1.02264	2.36e-07	5.36e-06
Pt2g022850.1	152.478	2.97949	0.537551	1.52e-09	5.83e-08		PtUn024810.1	468.115	4.74007	1.60235	7.91e-05	0.00100376
PtUn031680.5	305.793	2.9748	0.871454	2.61e-05	0.000468673		Pt4g021730.1	503.28	4.7101	0.721593	3.21e-12	1.65e-10
Pt9g006010.2	8584.93	2.96636	0.463785	1.07e-11	5.31e-10		Pt5g009250.1	13144	4.7046	0.281943	9.82e-64	8.15e-61
Pt3g030680.1	282.722	2.9388	0.958403	8.14e-05	0.00123239		Pt4g000070.1	3843.24	4.70057	0.216037	3e-106	6.76e-103
PtUn012090.1	9082.35	2.93133	0.21127	4.38e-45	1.76e-42		Pt2g027990.1	12912.3	4.69396	0.396737	1.85e-33	4.41e-31
Pt5g007640.1	2622.26	2.92792	0.208388	4.98e-46	2.11e-43		PtUn015710.1	3330.83	4.64756	0.415323	2.59e-30	5.18e-28
Pt3g012250.2	1421.27	2.91648	0.285273	9.86e-26	1.64e-23		Pt2g020250.1	326.494	4.62502	0.487786	1.58e-22	2.11e-20
Pt2g001120.1	4203.2	2.91204	0.364239	1e-16	8.56e-15		Pt7g015470.1	156.109	4.58378	1.50033	6.02e-05	0.000787185
PtUn002380.1	304.369	2.90284	0.579053	2.77e-08	8.92e-07		Pt7g018430.1	2288.16	4.5507	0.544062	3.12e-18	2.86e-16
Pt3g027600.1	25676	2.90092	0.203248	2.2e-47	1.05e-44		Pt3g008820.1	67.0414	4.54893	1.42487	5e-05	0.000665104
Pt9g015340.1	66.8004	2.89426	1.08186	0.000244587	0.0032046		Pt1g011900.1	11726.7	4.53644	0.265209	7.66e-67	7.55e-64
Pt2g029420.1	6917.76	2.87193	0.535334	4.82e-09	1.73e-07		Pt3g028380.1	1365.95	4.53634	0.468147	1.99e-23	2.76e-21
Pt5g013120.4	1318.18	2.84332	0.345865	1.16e-17	1.12e-15		Pt4g009070.1	1114.16	4.53604	0.322263	3.03e-46	1.36e-43
Pt5g013360.1	751.212	2.83911	0.277477	9.2e-26	1.6e-23		Pt2g012550.1	165.83	4.52587	0.435929	2.02e-26	3.36e-24
Pt5g007600.1	1021.63	2.82419	0.784644	1.4e-05	0.000270482		Pt5g006240.1	512.941	4.52526	1.22463	7.63e-06	0.00012358
Pt2g029580.1	12719.1	2.80919	0.419687	1.46e-12	8.38e-11		PtUn024850.1	297.204	4.48373	1.56443	0.000108266	0.00131927
PtUn002450.1	12556.4	2.79818	0.190135	2.51e-50	1.37e-47		Pt1g005810.1	2257.63	4.48098	0.338185	2.26e-41	8.49e-39
Pt1g020090.1	786.931	2.78001	0.405533	4.28e-13	2.59e-11		Pt4g001820.2	94.2798	4.4748	1.47152	6.84e-05	0.000886009
Pt5g010900.1	82.3453	2.76706	0.600904	2.12e-07	5.88e-06		Pt7g005910.1	1732.86	4.43394	0.853998	9.66e-09	2.91e-07
Pt2g011060.1	304.781	2.75262	0.560088	4.6e-08	1.43e-06		Pt9g005510.1	47.4798	4.39696	0.853357	1.5e-08	4.29e-07
Pt4g000820.1	91.641	2.74374	0.670699	2.05e-06	4.67e-05		Pt7g000380.2	68957.6	4.39594	0.386784	4.58e-31	9.49e-29
Pt6g010280.1	78.2824	2.72807	0.935058	0.000140635	0.00197652		Pt4g004740.1	458.48	4.39167	1.47765	8.22e-05	0.00104138
Pt2g023020.1	1074.77	2.72202	0.513987	6.7e-09	2.35e-07		Pt9g009470.1	24830.8	4.38204	0.211028	3.8e-97	6.66e-94
Pt8g010530.1	236.043	2.70605	0.621766	6.67e-07	1.69e-05		Pt1g018990.1	33.2379	4.35875	1.94494	0.000565574	0.00548798
PtUn031630.1	742.624	2.6977	0.259436	1.56e-26	2.87e-24		Pt4g006320.1	1549.25	4.33027	0.351929	5.43e-36	1.5e-33
Pt5g011560.1	494.338	2.691	0.48552	1.63e-09	6.19e-08		Pt4g000830.1	1133.68	4.32335	0.886805	4.88e-08	1.27e-06
Pt7g019070.1	1344.7	2.64241	0.199691	3.56e-41	1.32e-38		Pt7g005650.1	299.549	4.26968	0.726439	2.12e-10	8.31e-09
Pt8g001670.1	176.856	2.61703	0.534567	5.3e-08	1.61e-06		Pt8g010880.1	28622.3	4.26358	0.204604	1.5e-97	2.96e-94
Pt5g011220.1	1116.82	2.61302	0.207457	1.51e-37	4.62e-35		Pt7g005410.2	672.672	4.2287	0.73045	3.49e-10	1.33e-08
PtUn033430.1	115.446	2.6067	0.778869	3.72e-05	0.000628451		PtUn004500.1	19.9497	4.21341	2.02109	0.00114053	0.009903
Pt3g037890.1	62.0844	2.60216	1.07525	0.000520105	0.00606537		Pt6g006360.1	5618.96	4.2115	0.773416	2.52e-09	8.31e-08
Pt6g001380.1	2395.06	2.59853	0.223982	2.19e-32	5.14e-30		Pt1g017950.1	584.308	4.2056	0.896591	1.1e-07	2.66e-06
PtUn003280.1	133.034	2.59431	0.826019	7.2e-05	0.00111331		Pt1g023240.1	17694.7	4.2053	0.124647	1.3e-250	2.05e-246
PtUn015710.1	991.728	2.59116	0.568691	2.72e-07	7.43e-06		PtUn030790.1	108.228	4.19577	0.758236	1.74e-09	5.84e-08
Pt6g010220.1	95.95	2.57162	0.847487	0.000101022	0.00148538		Pt7g013500.1	256.045	4.18544	1.70777	0.00031123	0.00328478
Pt2g012550.1	55.1423	2.55804	0.68345	9.04e-06	0.000182892		Pt9g009580.1	756.119	4.16632	0.767665	2.8e-09	9.19e-08
Pt1g001410.1	461.384	2.55234	0.651867	4.62e-06	9.92e-05		PtUn008860.1	1610.21	4.15196	1.14059	1e-05	0.000157384
Pt3g034100.1	511.057	2.53962	0.328562	6.84e-16	5.47e-14		PtUn007770.1	27.7038	4.14598	1.95436	0.000808961	0.00743339
PtUn003920.1	174.414	2.53092	0.838596	0.000104185	0.00152456		Pt5g024970.1	48.3929	4.13289	1.00094	1.62e-06	3.09e-05
PtUn007050.1	630.483	2.51775	0.305738	1.12e-17	1.09e-15		Pt2g017360.1	488.924	4.09901	1.1596	1.37e-05	0.000208105
Pt7g000210.1	1017.41	2.49683	0.264724	2.73e-22	3.66e-20		Pt9g010100.1	117.491	4.08976	1.17214	1.73e-05	0.000256577
Pt2g020250.1	89.9644	2.49253	0.524806	1.18e-07	3.41e-06		Pt3g032570.1	49.6858	4.08648	1.96056	0.000794182	0.00732812
Pt9g015360.1	26034.7	2.49126	0.225012	1.25e-29	2.61e-27		Pt5g007600.1	2024.74	4.05574	0.70392	4.24e-10	1.6e-08
Pt3g015140.3	8230.07	2.48792	0.160231	1.65e-55	1.05e-52		Pt2g004040.1	192.011	4.02731	1.14077	1.56e-05	0.000232751
PtUn033440.1	252.445	2.48706	0.287226	3.14e-19	3.46e-17		Pt5g010670.3	1749.23	4.02211	0.280926	1.15e-47	5.65e-45
PtUn033420.1	44.9518	2.47098	0.533541	2.22e-07	6.13e-06		Pt3g012250.2	2842.45	4.02037	0.371708	1.88e-28	3.54e-26
Pt6g012330.1	10034.3	2.43145	0.366705	2.71e-12	1.47e-10		Pt8g009600.1	1123.74	4.01108	0.508333	1.72e-16	1.36e-14
PtUn005760.1	3136.39	2.42938	0.259053	4.6e-22	6.11e-20		Pt4g016870.1	344.418	3.99038	0.639579	2.36e-11	1.08e-09
Pt2g026670.1	545.25	2.3796	0.298152	9.88e-17	8.48e-15		Pt3g013170.1	217.18	3.98875	1.23062	3.94e-05	0.000535332
Pt6g007180.1	362.039	2.37227	0.29177	2.85e-17	2.67e-15		PtUn033430.1	261.961	3.97253	0.845922	1.27e-07	3.03e-06
Pt5g002100.2	318.93	2.34101	0.414542	9.89e-10	3.85e-08		Pt7g013350.1	3863.75	3.93088	0.173428	7.46e-115	1.96e-111
Pt3g010740.2	201.864	2.33799	0.766043	9.99e-05	0.00146958		Pt1g012500.1	304.603	3.92659	1.21815	4.33e-05	0.000580037
Pt6g004320.1	206.065	2.30762	0.463704	3.93e-08	1.23e-06		Pt1g007890.2	3044.67	3.92284	0.340758	7.58e-32	1.66e-29
PtUn027370.1	422.628	2.30401	0.23855	2.96e-23	4.23e-21		Pt7g011650.1	1327.05	3.91672	0.764791	1.49e-08	4.26e-07
Pt2g003900.1	66.2509	2.28504	0.443494	1.64e-08	5.46e-07		Pt2g017990.1	663.004	3.91513	0.773475	2.02e-08	5.63e-07
Pt2g019800.1	153.883	2.27474	0.465572	6.04e-08	1.82e-06		Pt8g004460.1	367.301	3.9141	0.743447	7.33e-09	2.27e-07
Pt7g000830.1	5272.71	2.23953	0.443715	3.17e-08	1.01e-06		Pt5g004440.1	128.58	3.89679	0.488101	7.64e-17	6.27e-15
Pt5g018430.1	522.483	2.23811	0.294764	2.2e-15	1.64e-13		Pt5g002280.1	489.637	3.87104	0.799627	6.21e-08	1.58e-06
PtUn026430.1	6560.33	2.22281	0.405291	2.75e-09	1.01e-07		Pt6g017940.1	1389.42	3.85389	0.828525	1.56e-07	3.65e-06
Pt7g018460.1	24.2229	2.21906	0.956945	0.000825801	0.0088906		PtUn023510.1	1625.46	3.84757	0.500357	8.65e-16	6.59e-14
Pt7g013550.1	200.97	2.20912	0.919047	0.000620813	0.00705142		Pt3g025530.1	22247.4	3.83699	0.393333	1.42e-23	2e-21
Pt3g006860.1	68.5815	2.20181	0.533555	2.11e-06	4.8e-05		Pt3g002380.1	143.075	3.83095	1.18798	4.43e-05	0.000593612
Pt4g012850.1	1516.07	2.19503	0.542561	3e-06	6.64e-05		Pt5g022310.1	4460.85	3.81153	0.278993	1.08e-43	4.59e-41
Pt2g003710.1	786.004	2.19427	0.346294	1.52e-11	7.41e-10		Pt7g017310.1	1225.34	3.8035	0.710102	4.27e-09	1.36e-07
Pt5g001120.1	127149	2.18784	0.169472	2.35e-39	7.97e-37		Pt8g009430.1	508.838	3.7973	0.894789	9.59e-07	1.93e-05
Pt3g018410.2	17849.8	2.17898	0.607641	1.84e-05	0.000345748		Pt3g023720.1	1064.51	3.77923	0.741047	1.66e-08	4.69e-07
Pt6g007060.1	207.344	2.17647	0.538707	3.03e-06	6.7e-05		Pt3g033150.1	178.354	3.75572	0.820143	2.21e-07	5.05e-06
Pt2g001980.2	6784.84	2.17605	0.417169	1.35e-08	4.52e-07		Pt6g008040.1	903.716	3.75118	0.285892	1.56e-40	5.47e-38
Pt2g024530.1	19.7815	2.16882	0.944182	0.000914441	0.00977285		Pt4g008560.1	132.748	3.74581	0.897611	1.29e-06	2.53e-05
Pt5g003730.1	476.025	2.16723	0.222451	1.37e-23	2.04e-21		Pt3g034160.1	9851.14	3.7129	0.376133	3.49e-24	5.19e-22
Pt3g037470.1	743.615	2.13961	0.338794	1.82e-11	8.84e-10		Pt5g022380.1	16.6506	3.70753	1.58215	0.000712445	0.00667716
Pt8g003420.1	77.1235	2.13329	0.669775	7.27e-05	0.00112125		PtUn020500.1	33.3119	3.70623	1.23466	0.000106216	0.00129931
PtUn010810.1	5046.77	2.13167	0.30619	2.34e-13	1.44e-11		PtUn009380.1	817.781	3.69856	0.717794	1.29e-08	3.77e-07
Pt6g017940.1	552.149	2.12271	0.92964	0.000861334	0.00924059		Pt4g000820.1	169.095	3.69349	0.823814	3.38e-07	7.43e-06
PtUn029150.1	194.458	2.11204	0.516238	2.54e-06	5.69e-05		Pt3g031760.1	972.517	3.67768	0.520744	9.26e-14	5.71e-12
Pt8g009780.1	32.1269	2.11178	0.70837	0.00014725	0.00206191		Pt7g012650.1	958.922	3.65877	1.02797	1.5e-05	0.00022438
Pt6g008040.1	346.784	2.11178	0.330257	1.1e-11	5.45e-10		Pt2g022850.1	221.945	3.65446	0.488373	3.91e-15	2.78e-13
Pt2g012400.1	3515.06	2.10619	0.273177	9.48e-16	7.46e-14		Pt3g025560.1	537.213	3.64919	0.37458	1.23e-23	1.74e-21
Pt3g031760.1	378.356	2.10617	0.423877	4.44e-08	1.38e-06		Pt8g008550.1	2718.12	3.61749	0.706535	1.61e-08	4.55e-07
Pt1g000750.1	8795.47	2.09083	0.725123	0.000198623	0.0026758		Pt9g006000.1	36.7427	3.6171	1.20427	0.000106586	0.00130182
Pt5g018940.1	584.753	2.08959	0.243956	7.83e-19	8.42e-17		Pt8g002230.1	824.503	3.60055	1.16907	7.28e-05	0.000936396
Pt2g001300.2	847.649	2.07762	0.413934	3.36e-08	1.07e-06		Pt5g010900.1	128.741	3.59389	0.521614	3.19e-13	1.82e-11
Pt3g033810.1	175.676	2.07048	0.504251	2.38e-06	5.34e-05		Pt3g030680.1	395.286	3.58789	0.9075	3.39e-06	5.97e-05
Pt9g021080.1	12073.1	2.0584	0.16534	9.71e-37	2.8e-34		Pt4g000870.1	453.094	3.58197	1.53707	0.000496193	0.00492383
Pt8g001070.1	2581.22	2.0521	0.538349	8.46e-06	0.000172075		Pt3g026880.1	51.7957	3.5764	1.38364	0.000299623	0.00318574
Pt8g001590.1	61.7309	2.05158	0.689651	0.000151171	0.0021109		Pt5g011240.1	185.607	3.57239	0.78652	2.79e-07	6.23e-06
Pt4g022540.1	28726.1	2.03452	0.098308	2.3e-96	4.38e-93		Pt6g014450.1	196.141	3.57023	1.35017	0.000239403	0.00260878
PtUn002940.1	183.313	2.02132	0.5231	6.5e-06	0.000135878		Pt5g011560.1	817.619	3.56821	0.463426	7.5e-16	5.77e-14
Pt6g005110.1	7502.08	2.01507	0.262194	1.13e-15	8.8e-14		Pt4g007360.1	1358.36	3.54444	0.26437	3.4e-42	1.38e-39
Pt6g014200.5	7989.13	2.01206	0.347617	4.92e-10	2.01e-08		Pt2g028970.1	1078.16	3.54111	0.677211	9.04e-09	2.74e-07
Pt5g001420.1	717.886	2.01106	0.448309	4.58e-07	1.2e-05		Pt4g014910.1	18789.5	3.49413	0.276319	6.36e-38	1.86e-35
Pt5g023470.1	41.1945	1.99272	0.63418	9.56e-05	0.00141537		Pt5g009170.1	156.692	3.46644	0.612418	9.31e-10	3.3e-08
Pt5g013830.1	1474.13	1.99265	0.318915	2.94e-11	1.39e-09		Pt3g035360.1	380.635	3.45945	0.427631	3.71e-17	3.13e-15
Pt7g005860.1	428.392	1.99083	0.25487	4.09e-16	3.34e-14		Pt9g005490.1	815.528	3.45426	0.473512	1.73e-14	1.14e-12
Pt8g001530.1	694.816	1.985	0.304437	4.98e-12	2.61e-10		Pt2g025590.1	52.5449	3.44709	0.787898	6e-07	1.25e-05
Pt6g014780.1	832.271	1.98173	0.40994	8.9e-08	2.62e-06		Pt2g001120.1	5675.33	3.4365	0.343287	1.04e-24	1.59e-22
Pt5g005570.1	1374.31	1.97438	0.297862	2.46e-12	1.36e-10		Pt2g029790.1	1069.36	3.41081	0.302621	1.12e-30	2.29e-28
Pt8g007580.1	834.751	1.97147	0.242617	3.42e-17	3.13e-15		Pt3g006860.1	130.602	3.40851	0.413567	1.05e-17	9.13e-16
Pt3g027870.1	296.732	1.96965	0.464863	1.39e-06	3.29e-05		Pt9g007230.1	179.544	3.40697	1.298	0.000270677	0.00290936
Pt8g009120.2	2109.86	1.95752	0.257734	2.33e-15	1.73e-13		Pt9g017620.1	133.318	3.40273	1.71591	0.00102133	0.00905758
Pt3g023720.1	357.992	1.95073	0.616647	8.76e-05	0.0013147		Pt5g001430.1	2489.99	3.3952	0.303808	3.42e-30	6.74e-28
Pt3g003300.1	1628.87	1.95026	0.536834	1.67e-05	0.000318459		Pt2g012260.1	74.2216	3.38852	0.751499	3.56e-07	7.76e-06
Pt8g001680.1	5355.55	1.94194	0.392342	6.56e-08	1.96e-06		Pt6g004320.1	393.808	3.37896	0.56728	1.47e-10	5.94e-09
Pt4g002470.1	1500.95	1.91703	0.196322	1.24e-23	1.86e-21		Pt6g006850.1	50.5123	3.37658	1.11339	9.31e-05	0.0011573
Pt9g003270.1	17383.8	1.91408	0.177404	3.08e-28	6.19e-26		Pt6g002040.1	1122.53	3.3757	0.446665	2.45e-15	1.79e-13
Pt1g011870.4	8681.36	1.91344	0.712517	0.000379386	0.00465159		Pt1g001410.1	730.232	3.37268	0.641988	8.17e-09	2.52e-07
Pt3g037670.3	6552.2	1.90698	0.119177	9.84e-59	7.16e-56		Pt4g022850.1	4566.33	3.37194	0.220497	6.35e-54	3.85e-51
Pt7g004370.1	92.418	1.90674	0.789541	0.000702918	0.0077928		Pt2g014630.1	777.272	3.35789	1.6443	0.000934772	0.00840548
Pt3g026360.1	925.127	1.90526	0.383738	4.76e-08	1.46e-06		Pt2g000880.1	810.252	3.3558	1.58998	0.000826983	0.00755059
Pt4g004310.1	1001.07	1.89648	0.286441	2.66e-12	1.46e-10		Pt4g019820.1	881.089	3.35267	1.33877	0.000372048	0.0038393
Pt2g017490.1	364.763	1.89563	0.21717	2.13e-19	2.37e-17		PtUn002450.1	17348.6	3.35049	0.213008	8.16e-57	6.13e-54
PtUn023150.1	369.457	1.88988	0.245214	1.03e-15	8.08e-14		Pt4g008450.1	100.782	3.34973	0.993904	3.25e-05	0.000452575
Pt3g015230.1	110.131	1.88988	0.719846	0.000426792	0.0051299		PtUn009410.1	1369.07	3.32678	0.57275	3.54e-10	1.35e-08
Pt2g025970.1	881.635	1.88954	0.347723	3.96e-09	1.44e-07		Pt6g008740.1	149.673	3.32068	0.642304	1.26e-08	3.69e-07
PtUn029160.1	2691.84	1.86603	0.424864	7.86e-07	1.96e-05		Pt6g012330.1	16580.1	3.31837	0.309232	5.77e-28	1.06e-25
Pt6g014490.1	3398.58	1.86016	0.204261	6.83e-21	8.35e-19		Pt6g001850.1	320.239	3.31145	0.627477	7.24e-09	2.25e-07
Pt3g039470.2	1710.38	1.85659	0.329229	1.27e-09	4.91e-08		Pt5g024390.1	2197.65	3.30586	0.420663	2.5e-16	1.95e-14
Pt2g007560.1	1560.87	1.85651	0.475827	6.35e-06	0.000133194		Pt5g009160.1	374.951	3.29771	0.702589	1.39e-07	3.28e-06
Pt1g009020.1	5744.29	1.85271	0.180766	9.54e-26	1.61e-23		Pt9g005810.1	1369.26	3.29759	0.577252	6.16e-10	2.24e-08
Pt3g016210.1	619.707	1.8497	0.231592	1.08e-16	9.21e-15		Pt2g028610.1	328.96	3.29315	0.999728	3.97e-05	0.000539169
Pt5g008320.1	1007.75	1.84683	0.277017	2.08e-12	1.16e-10		Pt9g001250.1	389.163	3.28736	0.721333	2.69e-07	6.03e-06
Pt9g018400.1	4528.61	1.84371	0.141815	1.01e-39	3.52e-37		Pt2g003900.1	127.609	3.28603	0.690261	1.1e-07	2.65e-06
Pt1g014260.1	6183.34	1.84239	0.284831	7.68e-12	3.9e-10		PtUn012090.1	11212.6	3.28527	0.272095	9.58e-35	2.56e-32
Pt5g019320.1	338.792	1.83537	0.622632	0.000181574	0.00247449		Pt3g037470.1	1543.06	3.28367	0.578897	7.84e-10	2.81e-08
Pt8g003160.1	2059.52	1.83098	0.185992	6.11e-24	9.24e-22		Pt9g007610.1	246.539	3.25578	0.690459	1.28e-07	3.04e-06
Pt6g011790.1	4901.52	1.80881	0.126764	2.93e-47	1.36e-44		Pt2g011060.1	401.64	3.25063	0.563621	4.46e-10	1.67e-08
Pt2g028990.1	93.5383	1.77887	0.512592	3.38e-05	0.000586159		Pt4g019280.1	4019.74	3.24141	0.321988	4.27e-25	6.74e-23
Pt9g019940.2	1028.04	1.77846	0.407832	9.37e-07	2.29e-05		Pt3g038990.1	132.981	3.21486	1.31724	0.000444406	0.00448329
PtUn023510.1	533.541	1.77589	0.650763	0.000354157	0.00438449		Pt2g009950.1	262.433	3.21064	0.541966	1.8e-10	7.13e-09
Pt9g005810.1	555.083	1.77457	0.424662	2.02e-06	4.62e-05		Pt2g002630.1	251.545	3.19758	0.93186	2.57e-05	0.000363676
Pt4g017980.1	102.46	1.77273	0.597296	0.000174035	0.00238451		Pt2g000390.1	45.4677	3.19712	1.5256	0.000926871	0.00835615
Pt4g010870.1	3319.08	1.77135	0.451359	6.47e-06	0.000135333		Pt7g004370.1	173.085	3.18269	0.675424	1.26e-07	3.02e-06
Pt7g016560.1	148.567	1.7654	0.53392	5.98e-05	0.000948932		PtUn027370.1	703.054	3.178	0.266676	6e-34	1.52e-31
Pt9g018140.1	73.9268	1.76198	0.727629	0.000796849	0.00865131		Pt5g013360.1	912.598	3.17725	0.304641	1.23e-26	2.07e-24
PtUn017280.1	447.615	1.76116	0.475242	1.41e-05	0.000272318		Pt8g000630.1	35.59	3.17049	1.02899	8.99e-05	0.00112561
Pt4g016870.1	96.7764	1.75637	0.633083	0.000311624	0.00395734		Pt8g010530.1	281.787	3.17038	0.413393	9.98e-16	7.46e-14
Pt4g018030.1	2698.44	1.75526	0.369724	1.48e-07	4.19e-06		Pt5g011220.1	1531.94	3.16355	0.202054	2.09e-56	1.43e-53
Pt4g003240.1	1134.41	1.75435	0.266804	3.88e-12	2.06e-10		Pt9g004930.1	4298.65	3.14928	0.422624	5.66e-15	3.91e-13
Pt9g019280.1	8543.44	1.75072	0.0903967	6.4e-85	9.78e-82		Pt8g000380.1	85.5313	3.13808	1.34114	0.000585892	0.00564765
Pt9g015420.2	37228.4	1.74732	0.229375	4.26e-15	3.11e-13		Pt3g034100.1	714.563	3.13243	0.322494	1.75e-23	2.44e-21
Pt3g008300.1	559.59	1.74558	0.370505	1.84e-07	5.16e-06		Pt6g014200.5	14980.8	3.12576	0.364117	6.85e-19	6.79e-17
PtUn003710.2	1794	1.74492	0.398623	8.55e-07	2.1e-05		Pt1g014260.1	12775.4	3.12068	0.31686	5.58e-24	8.22e-22
Pt2g014060.1	319.835	1.74237	0.27291	1.38e-11	6.78e-10		Pt2g010510.1	408.88	3.11833	0.937014	3.76e-05	0.000515371
Pt2g009920.1	4832.4	1.72554	0.213281	4.88e-17	4.33e-15		PtUn032230.2	29.5513	3.11611	1.31137	0.000606123	0.00580994
Pt1g022410.1	2285.54	1.71823	0.318884	5.51e-09	1.95e-07		PtUn002380.1	327.384	3.08986	0.530123	3.4e-10	1.3e-08
Pt2g007680.1	235.197	1.71601	0.654432	0.000484704	0.0057004		Pt7g019140.1	6010.5	3.08521	0.217872	1.13e-46	5.24e-44
Pt2g015750.1	3437.68	1.71138	0.277752	5.98e-11	2.75e-09		Pt3g040670.1	134.018	3.06043	1.42943	0.000881003	0.0079975
Pt6g003100.1	452.606	1.71004	0.314426	4.24e-09	1.53e-07		Pt3g027600.1	27987.9	3.05641	0.260109	4.85e-33	1.11e-30
Pt8g008550.1	920.793	1.7056	0.647588	0.000475579	0.0056147		Pt6g001380.1	3090.76	3.05132	0.229642	1.58e-41	6.08e-39
Pt9g004930.1	1912.69	1.7051	0.386236	7.28e-07	1.83e-05		Pt3g034200.1	906.654	3.04974	0.695718	6.08e-07	1.26e-05
Pt6g018220.1	3053.98	1.70387	0.246542	3.98e-13	2.42e-11		Pt3g002870.1	2771.62	3.03764	0.687848	5.49e-07	1.16e-05
PtUn006370.1	3985.27	1.70227	0.133168	1.88e-38	5.97e-36		PtUn033420.1	62.3181	3.03295	0.586196	1.44e-08	4.14e-07
Pt5g015140.2	513.333	1.70039	0.397347	1.38e-06	3.27e-05		Pt8g000900.1	1433.71	3.03056	0.664799	2.89e-07	6.41e-06
Pt6g015010.1	3398.03	1.69597	0.430723	5.95e-06	0.00012522		Pt1g000760.1	3497.51	3.02265	0.774791	4.78e-06	8.16e-05
Pt9g012930.1	116.064	1.69526	0.648354	0.00050154	0.00588029		Pt4g018030.1	5372.86	3.01996	0.36304	7.25e-18	6.38e-16
Pt3g004920.1	1138.91	1.69277	0.398319	1.63e-06	3.81e-05		Pt3g009760.1	66.9633	3.00627	0.980373	8.91e-05	0.00111822
Pt3g036980.1	5077.41	1.68519	0.618211	0.000382692	0.00468461		Pt3g018410.2	24555.9	2.99637	0.154957	1.88e-84	2.96e-81
Pt3g015490.1	590.954	1.68359	0.380011	7.12e-07	1.79e-05		Pt2g014060.1	646.56	2.98678	0.326431	3.74e-21	4.43e-19
Pt4g009270.1	752.511	1.67456	0.198239	2.59e-18	2.69e-16		Pt5g013030.1	57.6483	2.98659	1.27525	0.000645783	0.00615269
Pt7g020590.1	5666.82	1.672	0.166381	8.48e-25	1.35e-22		Pt9g018140.1	131.991	2.9721	0.590673	2.98e-08	8.12e-07
Pt7g004290.1	1521.54	1.66208	0.408073	3.39e-06	7.45e-05		Pt5g007640.1	2637.83	2.97001	0.191857	3.39e-55	2.14e-52
Pt7g005170.3	2165.07	1.66135	0.225221	1.34e-14	9.25e-13		Pt9g001430.1	128.936	2.94175	1.19327	0.000461911	0.00463321
PtUn009010.1	2001.38	1.65931	0.334155	5.24e-08	1.6e-06		Pt6g003880.7	31.4425	2.92407	0.805839	1.65e-05	0.000244624
Pt6g003010.1	1131.75	1.65422	0.477284	3.67e-05	0.000620529		Pt5g002100.2	435.197	2.92147	0.391247	5.25e-15	3.65e-13
Pt6g018110.1	3415.08	1.65076	0.138361	7.17e-34	1.82e-31		Pt9g020560.1	192.216	2.90388	1.10188	0.000316161	0.0033305
PtUn026200.1	2914.23	1.65031	0.301995	3.85e-09	1.41e-07		Pt1g020690.1	441.709	2.90038	1.03334	0.000197403	0.00219975
Pt2g007630.1	7907.61	1.65003	0.171532	6.15e-23	8.69e-21		Pt2g029050.1	640.538	2.89421	0.87495	4.32e-05	0.000579648
Pt4g007350.1	611.216	1.64355	0.213887	1.36e-15	1.03e-13		Pt5g013120.4	1346.31	2.89109	0.391566	1.03e-14	6.92e-13
Pt3g035850.1	2040.93	1.64177	0.349434	2.08e-07	5.79e-06		Pt3g016920.1	1251.17	2.88051	0.763907	8.34e-06	0.000133646
Pt7g012680.1	1326.27	1.63731	0.37927	1.23e-06	2.95e-05		PtUn013940.1	80.0095	2.87156	0.791091	1.4e-05	0.000210968
Pt2g020840.1	16301.7	1.63589	0.236332	4.57e-13	2.75e-11		Pt6g004030.1	1078.77	2.86089	0.531907	4.53e-09	1.44e-07
Pt1g007200.2	633.499	1.63265	0.271316	1.54e-10	6.71e-09		Pt6g003010.1	2091.1	2.8596	0.385358	7.68e-15	5.24e-13
PtUn010780.1	9768.34	1.62853	0.326652	5.3e-08	1.61e-06		Pt4g018890.1	886.355	2.85653	0.467454	6.43e-11	2.74e-09
Pt6g015960.1	1872.17	1.62405	0.564259	0.000265696	0.00345981		Pt9g020530.1	538.664	2.84924	1.173	0.000527523	0.00516645
Pt3g035660.1	5887.94	1.6235	0.243396	2.54e-12	1.4e-10		PtUn031020.1	1960.58	2.84648	0.494521	5.39e-10	1.99e-08
Pt2g019160.1	800.782	1.62113	0.342469	1.77e-07	4.99e-06		Pt3g015140.3	10131.8	2.84432	0.241919	4.73e-33	1.1e-30
Pt5g017080.1	364.253	1.61576	0.257573	3.07e-11	1.44e-09		Pt7g002630.1	3328.78	2.84391	0.852229	4.01e-05	0.000543254
Pt7g000430.2	1061.08	1.60559	0.190887	3.77e-18	3.89e-16		Pt4g017980.1	164.442	2.83501	0.338812	4.44e-18	4.02e-16
Pt4g022860.1	6284	1.59945	0.0878131	3.79e-75	4.46e-72		Pt3g018450.1	739.253	2.83102	0.734453	6.03e-06	0.000101312
Pt1g015150.1	8795.34	1.59055	0.286947	2.58e-09	9.55e-08		Pt6g018140.2	7486.97	2.83007	0.192185	3.09e-50	1.68e-47
Pt7g006870.2	488.033	1.58934	0.415152	9.97e-06	0.000198243		Pt2g001080.1	108.696	2.82654	1.02465	0.000233273	0.00254902
Pt3g004050.1	703.289	1.58578	0.305495	1.79e-08	5.92e-07		Pt3g015230.1	169.907	2.8253	0.600603	1.51e-07	3.55e-06
PtUn018510.1	78.3416	1.58383	0.451868	3.4e-05	0.000587434		Pt5g011420.1	598.151	2.81973	0.539472	1.06e-08	3.14e-07
Pt5g021670.2	2629.74	1.58328	0.293721	6.06e-09	2.13e-07		Pt5g001350.1	2016.28	2.79236	0.605768	2.45e-07	5.53e-06
Pt2g027980.1	2357.79	1.58241	0.477626	7.44e-05	0.00114267		Pt3g008770.1	1998.06	2.77665	0.417221	1.94e-12	1.01e-10
Pt3g008770.1	1070.32	1.58055	0.445667	2.91e-05	0.00051236		Pt9g017070.1	420.48	2.7708	0.530492	1.09e-08	3.23e-07
Pt4g022100.3	1408.49	1.57783	0.214531	1.73e-14	1.19e-12		Pt1g020090.1	761.746	2.76723	0.383679	3.51e-14	2.22e-12
PtUn007630.1	1168.1	1.57781	0.238308	3.18e-12	1.71e-10		PtUn034640.1	136.527	2.76561	0.571403	8.08e-08	2.02e-06
Pt2g003450.1	144.097	1.5694	0.527905	0.000201225	0.00270847		Pt7g007470.1	2046.84	2.74597	0.232386	2.04e-33	4.79e-31
Pt5g024390.1	834.414	1.56552	0.402916	7.79e-06	0.00015912		Pt5g003730.1	668.245	2.74075	0.331332	9.03e-18	7.87e-16
Pt7g014460.1	792.42	1.56273	0.211261	1.27e-14	8.82e-13		Pt6g010280.1	81.059	2.73787	1.02615	0.000317698	0.00334187
Pt3g006340.1	2620.95	1.56127	0.281814	2.7e-09	9.95e-08		Pt4g002700.1	1609.46	2.72606	0.423784	8.91e-12	4.35e-10
Pt4g019280.1	1607.72	1.55662	0.390536	5.53e-06	0.000116601		Pt4g001010.1	312.166	2.72273	0.736815	1.14e-05	0.000177188
Pt2g029400.1	47085.3	1.55274	0.449741	4.84e-05	0.000792401		Pt1g009100.1	85.0033	2.72009	0.694805	4.9e-06	8.35e-05
Pt1g021660.1	768.84	1.55003	0.362865	1.59e-06	3.74e-05		Pt2g028990.1	184.209	2.71918	0.909231	0.000125082	0.0014919
Pt5g018450.1	186.329	1.5485	0.42371	1.97e-05	0.000365742		Pt5g019320.1	513.105	2.71749	0.516474	8.97e-09	2.73e-07
Pt8g009540.1	12433.4	1.53337	0.174294	1.36e-19	1.54e-17		PtUn033880.1	81.1667	2.71483	0.677065	3.33e-06	5.91e-05
Pt4g002700.1	865.885	1.53156	0.444147	4.4e-05	0.000728853		Pt3g016650.1	1614.47	2.71455	0.527975	1.75e-08	4.9e-07
Pt1g011270.1	7110.33	1.53057	0.117915	2.4e-39	7.97e-37		Pt7g000830.1	6854.45	2.71417	0.467016	4.33e-10	1.63e-08
Pt5g021570.1	1102.93	1.52926	0.358922	1.57e-06	3.69e-05		Pt4g003460.1	420.979	2.70779	0.829074	5.34e-05	0.000704636
PtUn026270.1	618.721	1.52526	0.29653	2.43e-08	7.9e-07		Pt9g021080.1	17276	2.70552	0.189462	2.08e-47	9.95e-45
Pt4g017360.1	50478.3	1.52491	0.129183	4.36e-33	1.06e-30		Pt8g001070.1	3372.96	2.69561	0.30944	2.08e-19	2.13e-17
Pt9g000910.1	829.552	1.52328	0.285943	9.1e-09	3.15e-07		Pt9g000040.1	147.234	2.69189	0.59368	3.47e-07	7.59e-06
PtUn004530.1	333.462	1.5188	0.54309	0.000354919	0.00439036		Pt2g015750.1	5993.2	2.69101	0.399894	1.44e-12	7.7e-11
Pt9g002930.1	1597.92	1.51693	0.186798	4.56e-17	4.07e-15		Pt6g011930.1	139.799	2.68716	0.655429	2.43e-06	4.47e-05
Pt6g013430.1	15525.5	1.50619	0.259742	6.36e-10	2.56e-08		PtUn008110.1	695.597	2.68372	0.778509	2.88e-05	0.000404258
Pt6g000430.1	307.552	1.50385	0.586765	0.000672284	0.00750218		Pt6g010450.1	418.62	2.68326	0.687273	5.13e-06	8.68e-05
Pt2g011090.1	4386.5	1.50322	0.28698	1.48e-08	4.94e-07		PtUn027220.1	60.9611	2.68169	0.867046	9.84e-05	0.00121548
Pt4g021870.1	4447.54	1.49654	0.241718	5.66e-11	2.61e-09		Pt3g037890.1	48.8123	2.67344	0.555314	9.85e-08	2.41e-06
Pt7g006340.1	478.745	1.485	0.251986	3.6e-10	1.5e-08		Pt2g019160.1	1382.98	2.66234	0.313233	1.34e-18	1.29e-16
PtUn031020.1	924.048	1.48425	0.413279	2.69e-05	0.000479269		PtUn017280.1	704.04	2.64758	0.436991	9.09e-11	3.78e-09
Pt7g018330.1	1923.63	1.48316	0.192196	1.18e-15	9.1e-14		Pt6g009810.2	127.14	2.64674	1.05421	0.000472307	0.00471947
Pt4g016090.1	108.59	1.47879	0.387234	1.11e-05	0.000218936		Pt1g010590.1	80.5425	2.64417	0.730915	1.63e-05	0.0002426
Pt1g000930.1	2695.32	1.47558	0.202501	3.13e-14	2.07e-12		Pt7g019130.1	189.55	2.64306	0.90733	0.000162783	0.00187082
Pt5g006000.2	6365.25	1.47095	0.197125	8.53e-15	6.05e-13		Pt2g018400.1	363.935	2.63504	0.744181	2.1e-05	0.000303976
PtUn022520.1	18579.4	1.45177	0.170724	1.87e-18	2e-16		Pt1g007200.2	1073.11	2.6321	0.221282	9.71e-34	2.35e-31
Pt1g004030.1	15146.1	1.44814	0.241165	2.12e-10	9.12e-09		Pt2g026670.1	624.419	2.60839	0.37659	2.99e-13	1.72e-11
Pt3g001490.1	24752.3	1.44155	0.127254	1.25e-30	2.64e-28		Pt5g001420.1	982.642	2.60626	0.461483	1.12e-09	3.9e-08
Pt9g003460.2	2271.4	1.43958	0.56422	0.000798318	0.00865131		Pt4g020590.1	283.626	2.59754	0.756165	3.12e-05	0.000434897
Pt3g003810.1	7252.63	1.43882	0.173771	1.44e-17	1.38e-15		Pt2g029580.1	11235.8	2.59549	0.461294	1.23e-09	4.27e-08
Pt7g016610.2	2958.53	1.43858	0.35129	3.81e-06	8.3e-05		Pt7g019070.1	1449.65	2.58706	0.607676	1.25e-06	2.46e-05
Pt5g004750.1	16015.4	1.43356	0.351235	4.37e-06	9.42e-05		Pt9g019540.1	6550.76	2.57555	0.884308	0.000173415	0.00197319
Pt3g001050.1	78801.5	1.42665	0.159084	2.8e-20	3.25e-18		Pt3g008850.1	142.554	2.5699	1.03429	0.000524425	0.0051393
Pt8g010430.1	2052.76	1.41946	0.348605	4.2e-06	9.06e-05		Pt7g013550.1	234.493	2.56757	0.887993	0.000175745	0.001996
Pt9g014050.1	377.631	1.41886	0.434312	8.99e-05	0.00134266		Pt3g001440.1	366.207	2.56141	0.506131	2.57e-08	7.05e-07
Pt9g006140.2	3975.84	1.41524	0.152472	1.85e-21	2.4e-19		Pt6g003100.1	713.344	2.55122	0.349695	2.11e-14	1.36e-12
Pt4g020690.1	1319.88	1.41221	0.174463	6.09e-17	5.37e-15		Pt7g019820.1	357.183	2.5329	0.780961	6.1e-05	0.000797469
Pt3g013540.1	4640.18	1.40688	0.207321	1.21e-12	7e-11		PtUn010780.1	15253.4	2.5308	0.234432	6.56e-28	1.19e-25
PtUn031440.1	1238.97	1.40675	0.296508	2.01e-07	5.62e-06		Pt4g000840.1	58.9132	2.51063	0.857881	0.00016774	0.00191939
Pt6g016470.1	557.706	1.40336	0.208623	1.85e-12	1.04e-10		Pt7g006680.1	98.4178	2.50929	0.689741	1.53e-05	0.000229142
Pt3g002390.1	2131.72	1.39636	0.173017	7.56e-17	6.6e-15		Pt9g008450.1	48.8153	2.50344	1.12152	0.000967859	0.00865638
Pt9g013340.1	2534.47	1.39581	0.143702	2.88e-23	4.15e-21		Pt5g009360.1	495.307	2.50337	0.784302	7.36e-05	0.000944653
Pt4g003860.1	3311.25	1.39341	0.135719	1.17e-25	1.91e-23		PtUn034740.1	66.533	2.50238	0.502725	4.31e-08	1.13e-06
Pt4g004960.1	1710.32	1.39044	0.170231	3.35e-17	3.1e-15		Pt8g001680.1	7133.18	2.49682	0.382742	6.14e-12	3.04e-10
Pt6g016870.2	55253.5	1.38512	0.162946	2.07e-18	2.2e-16		Pt2g000670.1	2751.59	2.49599	0.523837	1.33e-07	3.14e-06
Pt3g036080.1	532.674	1.3837	0.303852	5.14e-07	1.34e-05		Pt5g006000.2	10844.9	2.49397	0.133623	7.65e-79	1.01e-75
Pt5g019180.1	1180.53	1.38219	0.190734	4.54e-14	2.95e-12		Pt8g001150.1	28.9138	2.49202	1.07944	0.000858061	0.00780271
Pt4g006500.2	3948.89	1.36895	0.353024	9.94e-06	0.000197966		Pt8g001590.1	75.1145	2.49121	0.645748	6.98e-06	0.000114549
Pt3g033330.1	283.225	1.36807	0.474119	0.000315965	0.00399586		PtUn004530.1	528.833	2.47227	0.494094	3.77e-08	1.01e-06
Pt8g010420.1	925.713	1.36767	0.224331	1.15e-10	5.05e-09		Pt5g018940.1	704.588	2.4597	0.214273	1.32e-31	2.85e-29
Pt2g023740.1	946.407	1.36562	0.180658	4.44e-15	3.23e-13		Pt8g002260.1	1234.74	2.45516	1.11143	0.00102651	0.00909328
Pt5g023690.1	441.897	1.36555	0.398538	5.45e-05	0.000880915		Pt2g007560.1	2067.76	2.43944	0.426975	7.76e-10	2.79e-08
Pt2g015180.1	4870.44	1.3639	0.200989	1.25e-12	7.26e-11		Pt3g033810.1	206.555	2.43844	0.453561	5.21e-09	1.65e-07
PtUn009410.1	449.034	1.36163	0.443196	0.000173064	0.00237548		Pt9g015360.1	24674.5	2.41574	0.264436	5.01e-21	5.9e-19
Pt5g008050.1	1931.65	1.35769	0.191667	1.53e-13	9.57e-12		PtUn033440.1	246.85	2.41506	0.41643	4.69e-10	1.75e-08
Pt7g007470.1	988.285	1.35735	0.293546	3.77e-07	9.99e-06		Pt8g009120.2	2657.39	2.41313	0.218613	1.92e-29	3.74e-27
Pt9g001300.1	888.411	1.35501	0.349994	1.02e-05	0.000202491		Pt6g007180.1	365.846	2.4086	0.324619	8.98e-15	6.1e-13
Pt2g026160.1	2169.29	1.3494	0.375409	3.1e-05	0.000540754		PtUn031630.1	621.61	2.40465	0.309524	5.99e-16	4.63e-14
PtUn008990.1	23868.3	1.3469	0.158409	2.18e-18	2.29e-16		Pt6g012070.1	350.749	2.38094	0.591398	3.6e-06	6.31e-05
Pt8g001580.1	4104.04	1.34122	0.283173	2.24e-07	6.16e-06		PtUn036710.1	1228.83	2.37726	0.55732	1.28e-06	2.52e-05
Pt3g007510.1	457.365	1.3402	0.524051	0.000815076	0.00879241		Pt1g011870.4	10853.4	2.37669	0.701169	4.12e-05	0.000557478
Pt6g011260.1	505.137	1.33949	0.293833	5.26e-07	1.36e-05		Pt4g002470.1	1925.66	2.37456	0.252396	3.95e-22	5.15e-20
Pt2g021520.1	6736.7	1.33797	0.14804	2.78e-20	3.24e-18		Pt5g001120.1	146990	2.37245	0.2692	3.58e-21	4.28e-19
Pt3g034490.1	13553.8	1.33311	0.142586	1.03e-21	1.35e-19		Pt2g001300.2	1006.94	2.36238	0.512721	2.79e-07	6.23e-06
Pt3g001450.1	1778.79	1.3275	0.241829	3.74e-09	1.37e-07		Pt3g037670.3	8469.91	2.35947	0.246045	7.12e-23	9.68e-21
Pt2g020300.1	1962.31	1.32498	0.254801	2.14e-08	7.03e-07		Pt8g005250.1	608.654	2.3576	0.546798	1.04e-06	2.09e-05
Pt3g011220.2	261.566	1.32403	0.389938	6.28e-05	0.00098919		Pt8g010430.1	3348.75	2.3573	0.389946	1.18e-10	4.86e-09
Pt4g013980.1	979.404	1.32346	0.512039	0.000769795	0.00841213		Pt3g016940.1	1169.75	2.35649	0.509439	2.64e-07	5.93e-06
Pt5g005340.1	10534.1	1.31966	0.21359	7.26e-11	3.31e-09		Pt3g009020.1	326.6	2.35543	0.733121	7.3e-05	0.000938132
Pt6g010450.1	190.878	1.31781	0.483789	0.000523239	0.00609189		PtUn018510.1	120.443	2.35274	0.559949	1.71e-06	3.24e-05
Pt9g012100.1	181.698	1.31439	0.488261	0.000579823	0.00664826		Pt1g009590.1	1862.57	2.34172	0.701929	5.02e-05	0.000666646
Pt6g002290.2	7345.54	1.31314	0.157858	1.09e-17	1.08e-15		Pt6g000660.2	110.782	2.32601	0.600842	6.77e-06	0.000111535
Pt4g022880.1	2898.96	1.31281	0.141634	2.22e-21	2.84e-19		Pt3g022270.1	43.7858	2.31783	1.04265	0.00110593	0.00963976
Pt4g001210.1	1040.92	1.31218	0.491482	0.000622468	0.00705972		PtUn026430.1	6661.4	2.31711	0.34549	1.72e-12	9.07e-11
Pt2g005990.1	5443.15	1.31176	0.247994	1.34e-08	4.5e-07		Pt3g008780.1	2689.33	2.31436	0.375534	5.68e-11	2.43e-09
Pt1g020890.1	15133.5	1.31136	0.271613	1.57e-07	4.46e-06		Pt9g011910.1	3644.11	2.30956	1.04237	0.00112428	0.00976731
PtUn032070.1	1531.04	1.30948	0.50442	0.000801381	0.00867661		Pt3g004920.1	1539.07	2.30547	0.37059	3.85e-11	1.7e-09
Pt1g016600.1	28403.7	1.30863	0.14492	1.45e-20	1.73e-18		Pt4g016230.1	547.451	2.30387	0.443527	1.56e-08	4.43e-07
Pt9g000750.1	4475.34	1.30852	0.195831	2.68e-12	1.46e-10		Pt7g000210.1	936.035	2.29926	0.431236	7.04e-09	2.19e-07
Pt7g002770.1	341.613	1.30628	0.367462	3.62e-05	0.000614398		Pt5g008050.1	3104.54	2.28429	0.179848	4.81e-38	1.46e-35
Pt4g006220.1	3611.9	1.30272	0.192514	1.52e-12	8.69e-11		Pt9g012930.1	152.778	2.28328	0.630913	1.79e-05	0.000264147
Pt6g003370.1	1289.19	1.30181	0.298829	1.37e-06	3.27e-05		Pt8g003160.1	2594.23	2.27306	0.206073	2.3e-29	4.42e-27
Pt2g014340.1	7792.79	1.30016	0.197949	5.9e-12	3.04e-10		Pt4g009540.1	51.4158	2.27272	0.778387	0.000199111	0.00221565
Pt7g014980.1	338.387	1.29598	0.391308	8.78e-05	0.00131505		Pt6g018110.1	4736.31	2.27174	0.169737	6.25e-42	2.46e-39
Pt4g008540.1	4953.36	1.2921	0.220938	5.18e-10	2.11e-08		Pt6g005110.1	8425.88	2.26166	0.249649	1.1e-20	1.24e-18
Pt4g002240.2	690.219	1.27808	0.254071	5.41e-08	1.64e-06		Pt6g014490.1	4144.37	2.24886	0.207813	2.31e-28	4.29e-26
Pt8g003730.1	314.73	1.27478	0.341272	1.89e-05	0.000352957		Pt5g021570.1	1572.13	2.24355	0.344472	5.11e-12	2.57e-10
Pt1g012340.1	873.344	1.27025	0.191374	3.8e-12	2.03e-10		Pt2g015180.1	7754.83	2.23646	0.293701	2.39e-15	1.76e-13
Pt5g020970.1	187.066	1.2593	0.379823	9.01e-05	0.00134411		Pt9g003270.1	20530.4	2.22896	0.215897	3.45e-26	5.67e-24
Pt3g005360.1	8611.44	1.25847	0.152168	1.79e-17	1.68e-15		PtUn010810.1	5143.23	2.21939	0.261483	1.77e-18	1.7e-16
Pt8g008600.2	3631.24	1.25827	0.336465	1.85e-05	0.000345856		Pt7g012050.1	2726.18	2.21439	0.90484	0.000712688	0.00667716
Pt5g015670.2	505.87	1.25822	0.365696	5.83e-05	0.000929396		Pt2g013050.1	366.261	2.20799	0.866421	0.000538925	0.00525527
Pt6g014460.1	4201.17	1.2569	0.113192	1.36e-29	2.8e-27		Pt2g019630.1	75.026	2.20338	0.658972	5.15e-05	0.000680742
Pt4g021150.2	1163.01	1.25012	0.314803	7.69e-06	0.000157591		Pt7g015900.1	3571.84	2.20188	0.655717	4.9e-05	0.00065278
PtUn026560.1	3108.86	1.24887	0.278395	8.17e-07	2.02e-05		Pt2g018080.1	278.602	2.17764	0.506074	1.22e-06	2.41e-05
Pt6g014580.1	6820.5	1.24185	0.13001	1.14e-22	1.57e-20		Pt2g001980.2	6576.21	2.17565	0.368718	2.99e-10	1.16e-08
Pt5g012240.1	1821.83	1.23325	0.266476	4.48e-07	1.18e-05		PtUn006370.1	5108.61	2.17488	0.178926	4.49e-35	1.22e-32
Pt3g020960.1	1926.71	1.23165	0.227351	7.23e-09	2.53e-07		Pt8g003730.1	487.243	2.17199	0.322812	1.36e-12	7.35e-11
Pt8g009580.1	104.105	1.2309	0.387893	0.00015053	0.00210591		Pt3g035660.1	7747.91	2.17127	0.219837	3.43e-24	5.16e-22
Pt1g006990.1	678.342	1.22854	0.429472	0.00039769	0.00482567		Pt1g000750.1	8983.06	2.16652	0.724615	0.000170788	0.00195143
Pt8g005250.1	327.398	1.22695	0.399139	0.000207776	0.00278683		Pt2g017490.1	415.866	2.16427	0.219968	6.94e-24	9.95e-22
Pt2g014410.2	4802.13	1.22025	0.227041	9.33e-09	3.22e-07		Pt9g000910.1	1139.18	2.16051	0.2752	3.59e-16	2.79e-14
Pt2g013330.1	655.149	1.21916	0.350686	5.38e-05	0.000870278		PtUn029160.1	3018.55	2.14886	0.365563	3.16e-10	1.22e-08
Pt6g012520.1	442.225	1.21647	0.281538	1.79e-06	4.14e-05		Pt7g012680.1	1663.66	2.14339	0.307824	2.77e-13	1.59e-11
Pt3g021420.1	815.075	1.20705	0.364084	9.67e-05	0.00142785		PtUn002940.1	200.81	2.13764	0.636514	4.98e-05	0.000662349
Pt1g012570.3	2538.81	1.20606	0.116859	7.63e-26	1.34e-23		Pt8g001530.1	737.078	2.13739	0.286445	7.12e-15	4.88e-13
Pt4g005220.1	3198.65	1.20537	0.337467	3.88e-05	0.00065113		PtUn023150.1	415.434	2.13698	0.243025	1.3e-19	1.37e-17
Pt5g001710.1	5692.27	1.20393	0.234493	2.81e-08	9.04e-07		Pt7g015940.1	492.288	2.1361	0.715932	0.000169649	0.00193983
Pt3g032160.1	479.166	1.19989	0.298682	6.75e-06	0.00013996		Pt2g020840.1	20847.6	2.13215	0.227276	7.32e-22	9.46e-20
Pt8g006810.1	305.829	1.1976	0.431739	0.000541535	0.00626745		Pt9g013860.1	3182.36	2.13001	0.75066	0.000267424	0.00288029
Pt2g020390.1	4678.9	1.19758	0.236774	5.16e-08	1.58e-06		Pt7g005170.3	2730.81	2.1213	0.23338	6.7e-21	7.83e-19
Pt4g023030.2	3116.07	1.19504	0.196746	1.58e-10	6.88e-09		Pt1g015150.1	11408.8	2.11151	0.289888	2.78e-14	1.78e-12
Pt3g036530.1	1949.14	1.19365	0.176415	1.8e-12	1.02e-10		Pt2g009070.1	111.719	2.10526	0.850953	0.000683274	0.00643647
Pt9g020680.1	1309.6	1.18901	0.214244	3.6e-09	1.32e-07		PtUn005760.1	2541.74	2.10192	0.231138	8.42e-21	9.69e-19
Pt3g002470.2	907.153	1.18597	0.173694	1.13e-12	6.59e-11		Pt9g006100.1	814.381	2.09986	0.387085	4.73e-09	1.5e-07
Pt2g027110.3	403.367	1.17898	0.261556	8.01e-07	1.99e-05		Pt5g018430.1	486.059	2.0997	0.374721	1.72e-09	5.79e-08
Pt1g012870.1	1527.65	1.17672	0.206368	1.52e-09	5.83e-08		Pt4g021150.2	1723.32	2.0904	0.234206	3.27e-20	3.68e-18
Pt2g022810.1	1013.1	1.17334	0.314617	2.22e-05	0.000404476		Pt9g015420.2	44169.6	2.08637	0.233779	5.6e-20	6.18e-18
Pt4g010810.1	1733.13	1.17328	0.294867	8.2e-06	0.000167103		Pt2g012400.1	3386.54	2.08338	0.245978	2.16e-18	2.04e-16
Pt6g001700.1	19996.8	1.16776	0.119555	2.24e-23	3.29e-21		Pt9g001870.1	782.129	2.08206	0.345127	1.34e-10	5.45e-09
Pt7g013870.2	1171.39	1.164	0.256004	6.78e-07	1.71e-05		Pt2g027980.1	3005.29	2.07847	0.483025	1.32e-06	2.57e-05
Pt5g021760.1	1348.03	1.16368	0.200722	8.87e-10	3.49e-08		Pt4g019600.1	452.785	2.07744	0.415307	4.46e-08	1.16e-06
Pt9g018300.1	1125.92	1.16171	0.331052	5.17e-05	0.000842675		Pt3g039080.1	1271.93	2.07488	0.244632	2.25e-18	2.11e-16
Pt9g001870.1	480.188	1.1614	0.219438	1.57e-08	5.23e-07		Pt1g009020.1	6350.35	2.06357	0.200391	6.54e-26	1.05e-23
Pt5g011550.1	1271.39	1.15767	0.237695	1.42e-07	4.04e-06		Pt7g014460.1	1015.28	2.06054	0.216859	1.82e-22	2.41e-20
Pt9g008870.1	276.859	1.15575	0.382567	0.000271809	0.00351901		Pt3g005070.1	116.628	2.05938	0.867349	0.000915536	0.00826775
Pt5g025100.1	1904.3	1.15115	0.186709	9.46e-11	4.23e-09		Pt1g013090.1	1549.32	2.05055	0.828451	0.000738544	0.00687042
Pt7g009150.1	461.135	1.14944	0.285527	6.96e-06	0.000143826		PtUn031000.1	897.918	2.04497	0.419728	8.86e-08	2.18e-06
Pt5g010180.3	480.337	1.1493	0.394782	0.00038371	0.00469331		Pt3g034250.1	9252.96	2.04058	0.232701	1.9e-19	1.97e-17
Pt9g020350.1	5110.43	1.14864	0.0966784	2.14e-33	5.35e-31		Pt7g013510.1	252.556	2.03269	0.33627	1.3e-10	5.33e-09
Pt4g000060.1	568.451	1.1484	0.405093	0.000474864	0.0056106		Pt9g012100.1	245.192	2.02951	0.387593	1.37e-08	3.96e-07
Pt9g012190.1	11332.2	1.1467	0.258323	1.16e-06	2.77e-05		Pt2g014600.1	1449.05	2.02735	0.390901	1.82e-08	5.07e-07
Pt9g016530.1	1912.08	1.14625	0.263854	1.77e-06	4.09e-05		Pt6g008450.1	436.867	2.02702	0.618312	6.93e-05	0.000896804
Pt6g004190.1	3154.88	1.14452	0.353414	0.000138438	0.00195464		Pt6g011960.1	320.604	2.02524	0.580562	3.41e-05	0.000472712
Pt6g008420.2	9284.87	1.14308	0.264287	1.96e-06	4.5e-05		Pt2g003450.1	176.403	2.02512	0.508514	4.94e-06	8.4e-05
PtUn009900.1	809.94	1.13761	0.163003	4.07e-13	2.47e-11		Pt1g011270.1	9150.24	2.02481	0.146377	1.55e-44	6.78e-42
Pt8g010560.1	2214.25	1.13343	0.306312	2.63e-05	0.000469369		Pt8g007580.1	846.127	2.01883	0.266841	3.51e-15	2.5e-13
Pt9g004810.1	947.824	1.12928	0.285161	9.45e-06	0.000189961		Pt2g002290.1	66.5716	2.01855	0.584184	3.8e-05	0.000519821
Pt3g003310.1	39980.9	1.12696	0.228964	1.01e-07	2.96e-06		Pt2g028570.1	2978.76	2.01222	0.503292	5.23e-06	8.82e-05
Pt4g002980.1	1907.77	1.12172	0.136779	3.4e-17	3.13e-15		Pt9g002980.1	1495.16	2.01171	0.426326	1.92e-07	4.41e-06
Pt4g011230.1	998.206	1.12114	0.218101	3.72e-08	1.18e-06		Pt4g004310.1	1054.17	2.00874	0.323793	4.77e-11	2.07e-09
Pt1g016030.1	555.126	1.12031	0.284971	1.07e-05	0.000211007		Pt4g020760.1	1724.59	2.00834	0.614536	7.54e-05	0.000963219
Pt7g014040.1	1593.56	1.11969	0.104274	1.01e-27	1.95e-25		Pt4g012420.1	83.5403	2.00758	0.838284	0.00090021	0.00815777
Pt1g004700.1	3370.72	1.11824	0.137527	6.21e-17	5.45e-15		PtUn005040.1	2916.02	2.00714	0.320135	3.11e-11	1.39e-09
Pt5g016100.3	7697.91	1.1165	0.171273	1.01e-11	5.06e-10		Pt4g017750.4	419.215	1.99275	0.746205	0.000454451	0.0045671
Pt2g021160.1	1775.03	1.11637	0.319819	5.9e-05	0.000939553		Pt2g015260.1	435.274	1.98819	0.553046	2.42e-05	0.000345391
Pt6g015890.1	1691.83	1.11534	0.182753	1.5e-10	6.57e-09		Pt9g001830.1	2498.77	1.97806	0.661661	0.000191728	0.00214561
Pt2g020770.1	5147.62	1.11369	0.373791	0.000353555	0.00438059		Pt9g019280.1	9522.55	1.97759	0.150951	6e-40	2.01e-37
Pt3g006640.1	371.876	1.11328	0.331098	9.38e-05	0.00139097		Pt2g014740.1	794.178	1.97543	0.454627	1.1e-06	2.21e-05
Pt2g005640.3	650.613	1.11326	0.257133	1.98e-06	4.55e-05		Pt1g019980.1	258.6	1.97153	0.556548	2.88e-05	0.000404258
Pt1g023580.1	236.748	1.11216	0.293415	1.93e-05	0.000359637		Pt6g000010.1	53.5846	1.96951	0.532225	1.64e-05	0.000243991
Pt7g007530.1	152.276	1.11049	0.349792	0.000178912	0.00244476		Pt2g025100.1	736.193	1.96797	0.430134	3.9e-07	8.44e-06
Pt4g014630.1	417.4	1.10653	0.325261	8.19e-05	0.0012384		Pt3g013620.1	33.8701	1.96113	0.776332	0.000683317	0.00643647
Pt8g006550.1	654.077	1.10407	0.398893	0.000627298	0.00710396		Pt3g026360.1	918.074	1.95871	0.327326	1.66e-10	6.63e-09
Pt7g016180.1	1836.06	1.10165	0.167837	7.88e-12	3.99e-10		Pt4g013980.1	1324.37	1.95617	0.537621	2.11e-05	0.000305178
Pt1g022790.2	932.675	1.09656	0.370729	0.000363702	0.00449174		Pt6g015010.1	3719.87	1.95605	0.355468	3.01e-09	9.81e-08
Pt1g000390.1	3286.12	1.09626	0.240181	6.61e-07	1.68e-05		Pt3g031450.1	171.564	1.95044	0.46289	2.05e-06	3.83e-05
Pt3g031470.2	353.874	1.09487	0.316145	6.77e-05	0.00105111		Pt2g002460.1	632.8	1.94558	0.370557	1.3e-08	3.78e-07
Pt3g027970.1	944.936	1.0862	0.266848	6.3e-06	0.00013246		Pt8g001670.1	125.237	1.94553	0.630317	0.000138486	0.00162716
Pt6g013260.2	2721.25	1.08521	0.189648	1.54e-09	5.89e-08		Pt8g009780.1	29.0546	1.94453	0.725427	0.000477171	0.00475904
Pt4g013050.2	6274.22	1.08402	0.204613	1.28e-08	4.33e-07		Pt4g001210.1	1433.1	1.93931	0.561935	4.13e-05	0.000557582
Pt1g012670.1	510.736	1.08393	0.326599	0.000113503	0.00164515		Pt3g016210.1	650.517	1.93805	0.308718	3.1e-11	1.39e-09
Pt1g001180.1	297.641	1.0809	0.29308	2.98e-05	0.000522079		Pt6g012110.2	1642.01	1.93113	0.518703	1.55e-05	0.000231969
Pt9g018610.1	1673.39	1.07789	0.261564	5.18e-06	0.000110115		Pt8g000700.1	783.466	1.9293	0.611346	0.000115693	0.00139468
Pt1g014120.1	2185.58	1.07734	0.156308	8.33e-13	4.93e-11		Pt2g001960.1	242.052	1.92117	0.797916	0.000931603	0.00838442
Pt1g005610.1	3017.1	1.07331	0.105897	6.05e-25	9.73e-23		Pt3g006640.1	561.68	1.9192	0.42283	4.74e-07	1e-05
Pt8g000410.1	3732.92	1.07109	0.288206	2.72e-05	0.000484026		Pt4g012850.1	1233.16	1.91884	0.44587	1.4e-06	2.7e-05
Pt1g016040.1	6154.3	1.0652	0.297667	3.97e-05	0.000663118		Pt2g014410.2	6718.67	1.9143	0.233273	2.25e-17	1.93e-15
Pt9g012790.1	723.718	1.0644	0.294007	3.98e-05	0.000663572		Pt3g001490.1	31114.2	1.90497	0.144379	1.13e-40	4.05e-38
Pt7g005940.1	6697.35	1.05918	0.143334	2.34e-14	1.58e-12		Pt3g001940.1	4093.23	1.90467	0.524388	2.22e-05	0.000319375
Pt3g024970.2	391.98	1.05616	0.392061	0.00084263	0.00904628		Pt5g005570.1	1303.93	1.90008	0.322025	3.31e-10	1.27e-08
Pt8g011910.1	3260.57	1.05486	0.171345	1.18e-10	5.17e-09		Pt4g009530.1	1609.44	1.89509	0.503715	1.44e-05	0.000217172
Pt8g003570.1	327.931	1.05061	0.24342	2.33e-06	5.26e-05		Pt7g020590.1	6351.57	1.89426	0.221743	8.68e-19	8.44e-17
Pt1g017960.1	723.974	1.04734	0.143118	4.03e-14	2.63e-12		Pt3g012380.1	2604.41	1.89404	0.646922	0.000245063	0.00266677
Pt7g010120.1	2781	1.04658	0.239398	1.84e-06	4.26e-05		Pt4g022540.1	26820.8	1.89099	0.268334	1.89e-13	1.1e-11
Pt2g003880.1	1222.53	1.04518	0.238027	1.66e-06	3.87e-05		Pt6g002850.1	390.322	1.8887	0.370832	3.15e-08	8.55e-07
Pt3g003180.1	5785.83	1.04507	0.201131	3.14e-08	1e-06		Pt2g021520.1	8815.38	1.88352	0.15749	6.08e-34	1.52e-31
Pt4g001300.1	315.766	1.04319	0.229598	8.17e-07	2.02e-05		Pt2g019800.1	125.396	1.88331	0.531147	3.03e-05	0.000423461
Pt9g003570.1	4513.61	1.04318	0.179835	1.04e-09	4.03e-08		Pt3g000390.1	2821.93	1.88283	0.449476	2.71e-06	4.93e-05
Pt5g001570.1	18586.5	1.04193	0.298793	6.77e-05	0.00105111		Pt1g005550.6	164670	1.88095	0.39412	2.34e-07	5.31e-06
Pt7g020780.4	659.053	1.03347	0.287495	4.57e-05	0.000755486		PtUn031440.1	1574.32	1.877	0.355418	1.16e-08	3.42e-07
Pt1g002670.2	1813.34	1.03206	0.297363	7.27e-05	0.00112145		Pt4g009270.1	849.603	1.87593	0.32976	1.18e-09	4.09e-08
Pt2g000690.1	758.31	1.03174	0.300486	8.28e-05	0.00124987		Pt7g006340.1	573.741	1.86979	0.252129	1.19e-14	7.94e-13
Pt3g034940.1	844.612	1.03086	0.289773	5.31e-05	0.000862755		Pt3g001450.1	2281.17	1.86802	0.21331	1.96e-19	2.02e-17
PtUn033140.1	33449.9	1.02552	0.22688	9.87e-07	2.4e-05		Pt2g005990.1	7182.79	1.85556	0.304127	8.32e-11	3.47e-09
Pt3g029140.1	5031.6	1.02498	0.216146	3.24e-07	8.67e-06		Pt2g016020.1	1232.04	1.8529	0.548212	5.85e-05	0.000766991
Pt4g011250.1	1736.68	1.02357	0.221657	5.98e-07	1.53e-05		Pt4g003860.1	4148.37	1.84547	0.185373	2.46e-24	3.73e-22
Pt4g021690.1	963.727	1.02244	0.186742	7.03e-09	2.46e-07		Pt4g012560.1	1137.01	1.84486	0.328677	1.85e-09	6.17e-08
Pt4g009530.1	1027.66	1.02045	0.381361	0.000918666	0.00980744		Pt1g018550.2	1047.17	1.84429	0.483939	1.16e-05	0.00017966
Pt6g008080.1	525.29	1.01665	0.295019	8.1e-05	0.00123096		Pt5g011900.1	6488.31	1.84366	0.308753	1.84e-10	7.28e-09
PtUn017730.1	6274.05	1.01655	0.134994	8.55e-15	6.05e-13		Pt1g003190.1	265.039	1.8417	0.586456	0.000126031	0.00149756
Pt2g026080.1	320.446	1.01646	0.244781	5e-06	0.000106561		Pt6g016470.1	689.879	1.83319	0.24944	2e-14	1.29e-12
Pt1g010530.1	6978.02	1.01272	0.1353	1.19e-14	8.36e-13		Pt5g009490.1	157.852	1.83277	0.5963	0.000160601	0.00185114
Pt5g005770.1	8015.14	1.01094	0.150876	3.49e-12	1.87e-10		Pt5g005340.1	13861.2	1.831	0.325718	1.57e-09	5.32e-08
Pt4g022510.1	2448.74	1.0076	0.133666	8.21e-15	5.86e-13		Pt9g001570.1	1243.1	1.82909	0.503705	2.33e-05	0.000334325
Pt6g011090.1	3653.6	1.0066	0.193495	3.23e-08	1.03e-06		Pt2g025280.1	356.211	1.82515	0.471581	9.06e-06	0.000143927
Pt6g002720.1	3605.99	1.00626	0.177427	2.36e-09	8.82e-08		Pt4g003240.1	1166.91	1.82365	0.307939	3.06e-10	1.18e-08
Pt2g028280.1	3621.04	1.00161	0.171217	9.07e-10	3.55e-08		Pt3g036570.1	654.319	1.82352	0.366131	5.89e-08	1.51e-06
Pt6g011760.1	958.399	1.00101	0.282959	5.99e-05	0.000949802		Pt9g006010.2	4477.82	1.82156	0.489955	1.77e-05	0.000262217
Pt6g012400.3	286.242	-1.00428	0.329065	0.000310397	0.00394832		Pt1g006990.1	978.809	1.81494	0.655581	0.000400947	0.0040973
Pt8g008620.2	522.992	-1.00652	0.284447	5.76e-05	0.000922138		Pt8g003570.1	506.092	1.81463	0.469517	9.44e-06	0.000149442
Pt1g013220.1	1223.81	-1.0111	0.222394	8.38e-07	2.06e-05		Pt4g007350.1	668.223	1.81351	0.290047	3.99e-11	1.76e-09
Pt7g009750.1	1126.13	-1.01324	0.342437	0.000406479	0.00491707		Pt3g003300.1	1472.65	1.81291	0.528058	5.03e-05	0.000666758
Pt3g023170.3	329.695	-1.01376	0.328926	0.000277024	0.00357743		Pt3g019780.1	910.924	1.80972	0.640342	0.00033729	0.00352444
Pt2g000310.1	20311.9	-1.01481	0.169862	3.62e-10	1.5e-08		Pt6g010470.1	575.125	1.80823	0.476821	1.24e-05	0.000190557
PtUn022780.1	1557.06	-1.01655	0.264469	1.71e-05	0.000323448		Pt2g011090.1	5083.37	1.80665	0.316559	1.05e-09	3.69e-08
Pt4g002320.1	1429.72	-1.02555	0.30817	0.000118805	0.00171064		PtUn033480.2	733.877	1.80301	0.618068	0.000268872	0.00289193
Pt8g010000.1	1383.91	-1.02764	0.314459	0.000144991	0.00203213		Pt6g006770.1	1636.39	1.80218	0.349769	2.41e-08	6.63e-07
Pt5g017520.1	3259.91	-1.03285	0.163866	4.54e-11	2.11e-09		PtUn007050.1	419.546	1.80122	0.339979	1.11e-08	3.28e-07
Pt4g004630.1	816.046	-1.03347	0.254775	7.14e-06	0.000147081		Pt5g010180.3	636.224	1.79754	0.355626	4.01e-08	1.06e-06
PtUn001050.1	9505.44	-1.03393	0.0841608	1.64e-35	4.65e-33		Pt2g030070.1	134.56	1.79267	0.730206	0.000915282	0.00826775
PtUn007070.1	4302.69	-1.03427	0.19145	1e-08	3.43e-07		Pt4g010870.1	3301.93	1.79103	0.463762	9.89e-06	0.000155671
Pt8g001390.1	4061.48	-1.03486	0.24689	3.96e-06	8.59e-05		Pt2g003710.1	630.689	1.77425	0.421746	2.31e-06	4.26e-05
Pt5g014060.2	1763.71	-1.03845	0.364249	0.000537006	0.00621974		Pt7g015180.1	522.834	1.76945	0.350667	4.34e-08	1.13e-06
Pt4g002140.2	4414.77	-1.04205	0.389553	0.00088484	0.00947945		Pt6g005900.1	12573.9	1.7673	0.279914	2.72e-11	1.23e-09
Pt3g005200.1	1331.51	-1.04346	0.32747	0.000185966	0.00252758		Pt6g016890.1	47.8352	1.76552	0.595694	0.000236052	0.00257583
Pt4g022000.1	5581.54	-1.04474	0.184835	2.41e-09	8.98e-08		Pt1g023580.1	347.513	1.76528	0.518435	5.62e-05	0.000738754
Pt7g014570.1	46652.1	-1.04926	0.124449	6.07e-18	6.06e-16		Pt6g013430.1	17910.1	1.76344	0.359095	8.8e-08	2.17e-06
PtUn023460.1	4182.42	-1.0511	0.375662	0.000639644	0.00720637		Pt9g015110.2	2892.04	1.75913	0.330638	1.01e-08	3.02e-07
Pt6g005220.1	1246.83	-1.05151	0.190841	5.4e-09	1.92e-07		Pt9g012390.1	227.893	1.75836	0.561648	0.000140787	0.00165132
Pt9g019900.6	812.713	-1.0577	0.371433	0.00052486	0.0061022		Pt2g020300.1	2428.17	1.75059	0.317046	3.3e-09	1.07e-07
Pt6g012130.1	4484.83	-1.05774	0.190981	4.51e-09	1.62e-07		Pt7g005930.1	1340.09	1.75013	0.534296	9.28e-05	0.00115519
Pt4g007090.1	545.341	-1.06027	0.320396	0.000119452	0.00171834		Pt2g029420.1	3458.9	1.74007	0.415465	2.9e-06	5.23e-05
Pt4g006370.2	1540.27	-1.06105	0.377562	0.000582071	0.00666589		Pt6g003080.1	301.366	1.73593	0.560273	0.000154094	0.00178409
Pt4g007060.1	357.634	-1.06419	0.187295	1.97e-09	7.4e-08		Pt2g007630.1	8138.04	1.72594	0.200339	7.09e-19	6.98e-17
Pt7g006840.1	844.322	-1.0656	0.196377	8.4e-09	2.92e-07		PtUn028750.1	1471.1	1.72072	0.529054	0.000101577	0.00125161
Pt4g000580.8	1405.4	-1.06995	0.376606	0.000525733	0.0061077		Pt4g003440.1	1921.27	1.72047	0.445051	1.03e-05	0.000160683
Pt2g002500.2	1179.11	-1.07096	0.391385	0.000708255	0.00783491		Pt3g003810.1	8344.91	1.7138	0.251673	1.06e-12	5.79e-11
Pt5g019350.1	144.881	-1.07204	0.396533	0.000784593	0.00854937		Pt4g005130.1	1666.43	1.70582	0.595418	0.000346835	0.00361461
Pt1g006490.1	4282.6	-1.07208	0.173589	9.66e-11	4.3e-09		PtUn018990.1	2183.76	1.70471	0.407202	2.77e-06	5.02e-05
Pt5g000680.1	2849.26	-1.07574	0.137007	5.37e-16	4.34e-14		Pt3g018980.1	1891.3	1.70284	0.34864	1.05e-07	2.54e-06
Pt9g021210.1	837.144	-1.0785	0.209545	3.76e-08	1.19e-06		Pt5g019180.1	1381.29	1.69997	0.252462	1.78e-12	9.33e-11
Pt6g014120.2	10725.7	-1.08	0.229052	3.24e-07	8.67e-06		Pt1g012570.3	3193.6	1.69658	0.108853	1.08e-55	7.08e-53
Pt8g011000.3	1095.72	-1.08669	0.283997	1.71e-05	0.000323448		Pt3g034940.1	1133.66	1.69577	0.251566	1.72e-12	9.07e-11
PtUn001030.1	8002.89	-1.08768	0.268836	6.82e-06	0.000141259		Pt8g009050.1	289.205	1.6898	0.370811	5.18e-07	1.09e-05
PtUn036610.1	548.767	-1.08836	0.208844	2.63e-08	8.48e-07		PtUn004520.2	697.801	1.68969	0.389351	1.38e-06	2.68e-05
Pt6g008650.1	551.872	-1.08996	0.254469	2.46e-06	5.52e-05		Pt3g006340.1	2747.71	1.68283	0.299471	2.03e-09	6.75e-08
Pt5g017930.1	5988.87	-1.09384	0.240878	7.51e-07	1.88e-05		Pt9g014050.1	425.123	1.68213	0.460493	2.43e-05	0.000346043
PtUn031270.1	6029.22	-1.09664	0.2376	5.25e-07	1.36e-05		Pt6g018220.1	2977.18	1.67976	0.271553	6.72e-11	2.85e-09
Pt3g006600.1	1968.69	-1.10105	0.167534	6.92e-12	3.53e-10		PtUn026200.1	2906	1.67665	0.309922	6.66e-09	2.08e-07
Pt1g002510.4	331.647	-1.10194	0.368442	0.000316982	0.0040021		Pt3g013540.1	5255.81	1.6753	0.236704	1.62e-13	9.52e-12
Pt9g020440.1	1411.99	-1.10255	0.395343	0.000577459	0.00662798		Pt3g039470.2	1529.57	1.67233	0.341005	9.69e-08	2.38e-06
Pt4g010560.1	417.765	-1.10798	0.30388	3.28e-05	0.000571453		Pt2g004600.3	148.373	1.66981	0.612908	0.000517183	0.00509031
Pt9g006320.1	16720.7	-1.11004	0.137026	7.76e-17	6.74e-15		Pt9g000750.1	5329.48	1.66593	0.253413	5.51e-12	2.76e-10
Pt6g015090.2	17067.2	-1.1102	0.147856	8.16e-15	5.85e-13		PtUn003710.2	1749.96	1.66525	0.503965	9.18e-05	0.00114522
Pt2g012890.1	1364.15	-1.11054	0.241929	5.84e-07	1.5e-05		Pt1g000810.2	1391.09	1.66486	0.439471	1.45e-05	0.000217627
Pt4g019960.1	537.903	-1.11176	0.402743	0.000618109	0.00702593		Pt5g008320.1	913.436	1.66369	0.33317	6.22e-08	1.58e-06
Pt7g016530.1	35020.8	-1.11228	0.168285	5.5e-12	2.84e-10		Pt3g005230.1	1563.51	1.66084	0.610256	0.000543817	0.00529642
Pt5g024460.1	1876.05	-1.11229	0.315809	5.14e-05	0.000838593		Pt6g009340.1	661.226	1.65742	0.394275	2.61e-06	4.77e-05
Pt9g007820.1	16715.8	-1.11434	0.212683	2.16e-08	7.07e-07		Pt4g023030.2	3872.33	1.65325	0.231574	1.12e-13	6.75e-12
Pt7g011800.3	4251.47	-1.11547	0.365461	0.000254462	0.00332542		Pt3g002470.2	1145.53	1.65212	0.259581	2.17e-11	1e-09
Pt9g006420.1	1593.91	-1.1165	0.393635	0.000527968	0.00612434		Pt3g035850.1	1999.68	1.64576	0.348092	2.38e-07	5.4e-06
PtUn035130.1	4565.36	-1.11871	0.365087	0.00025089	0.00328155		Pt3g034910.2	1802.31	1.64048	0.449106	2.57e-05	0.000363395
Pt3g025000.1	14614.7	-1.12086	0.135079	1.5e-17	1.43e-15		Pt2g029400.1	46989.1	1.6397	0.38888	2.9e-06	5.23e-05
PtUn028730.1	821.573	-1.13577	0.296409	1.52e-05	0.000291563		Pt3g030770.1	465.262	1.63596	0.444046	2.18e-05	0.000313731
Pt7g018380.1	512.13	-1.13793	0.237899	2.2e-07	6.08e-06		Pt7g003640.1	948.523	1.63409	0.425776	1.23e-05	0.000189693
Pt2g009160.1	554.541	-1.13824	0.297426	1.56e-05	0.000296968		Pt1g010530.1	9255.04	1.63256	0.122795	5.03e-41	1.84e-38
Pt6g003000.1	359.816	-1.15527	0.371156	0.000198013	0.00266994		Pt8g004810.1	1492.6	1.63037	0.569728	0.000361483	0.00373761
PtUn027730.1	1609.47	-1.16505	0.170415	1.05e-12	6.15e-11		Pt4g005010.1	6638.01	1.62855	0.214431	3.51e-15	2.5e-13
Pt1g001290.1	778.298	-1.17033	0.26466	1.16e-06	2.79e-05		Pt7g014980.1	387.269	1.62587	0.375923	1.59e-06	3.03e-05
Pt8g005210.4	1299.57	-1.1754	0.189547	7.16e-11	3.28e-09		Pt5g001850.1	6447	1.62162	0.299336	6.12e-09	1.93e-07
Pt7g014680.1	1035.23	-1.18389	0.263658	8.36e-07	2.06e-05		Pt9g019940.2	899.384	1.61974	0.320908	4.86e-08	1.26e-06
Pt2g001440.1	5140.63	-1.18467	0.341237	5.56e-05	0.000894776		Pt1g022990.1	2389.13	1.61772	0.623241	0.000768846	0.00713127
Pt2g008880.1	528.91	-1.18713	0.314235	1.75e-05	0.000330033		Pt1g014870.1	129.468	1.61744	0.411802	8.65e-06	0.00013828
Pt3g005280.1	358.329	-1.18774	0.256646	4.39e-07	1.16e-05		PtUn017730.1	8238.34	1.61386	0.0947505	3.58e-66	3.32e-63
Pt8g003910.1	1103.25	-1.19685	0.349909	6.58e-05	0.00102904		Pt5g004750.1	17180.6	1.61208	0.354957	6.16e-07	1.27e-05
Pt4g013880.1	952.036	-1.19914	0.18793	2.19e-11	1.05e-09		PtUn007630.1	1183.49	1.60913	0.300164	9.17e-09	2.78e-07
Pt3g033050.1	2242.52	-1.21326	0.18179	2.93e-12	1.57e-10		Pt4g020690.1	1455.84	1.60895	0.245259	5.66e-12	2.82e-10
Pt9g015920.1	612.215	-1.22083	0.323754	1.73e-05	0.000326925		Pt8g002530.1	398.027	1.60857	0.367137	1.24e-06	2.44e-05
Pt7g020200.1	4037.32	-1.22359	0.166071	2.09e-14	1.42e-12		Pt6g012960.1	2565.62	1.60338	0.544232	0.000309369	0.00327172
Pt2g010140.1	4996.95	-1.22425	0.125273	2.5e-23	3.63e-21		Pt5g017080.1	357.696	1.60102	0.290071	3.83e-09	1.23e-07
Pt3g005590.1	3190.75	-1.22523	0.214713	1.36e-09	5.23e-08		Pt2g026010.1	12522.6	1.59803	0.172776	2.8e-21	3.39e-19
Pt3g002270.2	1681.77	-1.22955	0.236474	2.3e-08	7.53e-07		Pt2g014340.1	8925.63	1.5947	0.22433	1.3e-13	7.75e-12
PtUn028250.1	103.277	-1.22972	0.390995	0.000163497	0.00225428		Pt9g020680.1	1570.73	1.59433	0.218016	3.08e-14	1.96e-12
Pt7g001800.2	63.1592	-1.22998	0.455231	0.000629169	0.00711459		Pt9g018400.1	3957.98	1.59166	0.229621	5.02e-13	2.82e-11
PtUn029290.1	583.984	-1.23077	0.453308	0.000572255	0.00657319		Pt3g015490.1	556.248	1.59121	0.398819	6.73e-06	0.000111004
Pt7g000790.1	802.18	-1.23378	0.366104	7.47e-05	0.0011452		Pt4g014060.1	186.251	1.59076	0.477334	8.21e-05	0.00104061
Pt2g028370.1	1009.26	-1.23466	0.260787	2.44e-07	6.71e-06		Pt4g004960.1	1862.38	1.58861	0.189271	5.73e-18	5.1e-16
Pt5g002020.1	2726.88	-1.23694	0.20771	3.03e-10	1.27e-08		Pt3g003310.1	48856.3	1.58599	0.214897	1.92e-14	1.25e-12
Pt7g013300.1	4811	-1.24855	0.215642	8.39e-10	3.35e-08		Pt3g036080.1	598.892	1.58507	0.41099	1.17e-05	0.000181309
Pt9g007200.1	197.689	-1.25234	0.457666	0.000544233	0.00628439		Pt5g004010.1	3839.57	1.57949	0.537724	0.000305313	0.00323533
Pt1g002410.1	14953.5	-1.25307	0.331898	1.83e-05	0.000342968		Pt5g018450.1	189.722	1.57921	0.486399	0.0001127	0.00136591
PtUn030850.1	148.686	-1.2537	0.300793	3.29e-06	7.23e-05		Pt5g021670.2	2586.76	1.57031	0.320995	1.06e-07	2.58e-06
Pt5g006790.1	491.05	-1.25418	0.217178	8.89e-10	3.49e-08		PtUn016360.1	1456.13	1.57018	0.593328	0.000704894	0.006612
Pt1g007620.1	2673.88	-1.25925	0.16654	4.79e-15	3.47e-13		Pt6g015960.1	1712.09	1.56435	0.482005	0.000121541	0.00145402
Pt5g016420.1	4069.18	-1.25933	0.215677	5.96e-10	2.4e-08		Pt7g020780.4	821.98	1.56025	0.251016	6.51e-11	2.77e-09
Pt9g007150.1	5117.88	-1.26629	0.19162	4.52e-12	2.37e-10		Pt1g014790.1	1565.9	1.55922	0.367349	2.19e-06	4.08e-05
Pt7g002820.1	831.804	-1.26856	0.395092	0.000122848	0.00175732		Pt2g009920.1	4322.54	1.55662	0.191488	5.3e-17	4.4e-15
Pt5g019340.1	1784.11	-1.26867	0.137287	2.91e-21	3.64e-19		Pt1g000930.1	2767.44	1.55358	0.223387	3.96e-13	2.24e-11
Pt8g010140.1	2254.31	-1.27191	0.240117	1.3e-08	4.38e-07		Pt5g015140.2	449.395	1.55317	0.28936	9.27e-09	2.79e-07
Pt3g030510.1	181.038	-1.27568	0.48582	0.000710336	0.00784657		Pt4g010810.1	2053.56	1.55127	0.318934	1.32e-07	3.12e-06
Pt9g009120.1	574.736	-1.27944	0.491499	0.000746821	0.00819625		Pt5g002640.1	474.063	1.54904	0.547801	0.000441646	0.00446402
Pt3g024000.2	1607.11	-1.27948	0.247387	2.51e-08	8.13e-07		Pt1g021660.1	765.864	1.54627	0.413418	1.88e-05	0.000276702
Pt8g012440.1	456.394	-1.28408	0.351302	2.49e-05	0.000449192		PtUn034690.2	356.229	1.5407	0.579057	0.000701306	0.00658618
Pt8g004340.1	20161.8	-1.28767	0.215629	2.58e-10	1.1e-08		Pt4g022860.1	5995.58	1.5391	0.104378	4.28e-50	2.25e-47
Pt8g007350.1	1838.5	-1.28952	0.238888	7.41e-09	2.58e-07		PtUn033140.1	41783.6	1.53579	0.206597	1.42e-14	9.46e-13
Pt9g003330.1	424.811	-1.29191	0.501066	0.000788117	0.00856944		Pt4g019880.1	259.532	1.53568	0.330761	4.04e-07	8.68e-06
PtUn005860.1	1131.8	-1.29342	0.304618	2.2e-06	5e-05		Pt4g003820.1	1612.67	1.5351	0.509344	0.000248998	0.00270027
Pt5g019440.1	3364.82	-1.29423	0.241584	8.83e-09	3.07e-07		Pt4g020910.1	31166.4	1.52614	0.189335	1e-16	8.08e-15
Pt2g002190.1	2548.29	-1.29681	0.219341	3.7e-10	1.53e-08		Pt6g008080.1	678.858	1.52429	0.39807	1.38e-05	0.000208105
Pt3g018400.1	498.696	-1.30265	0.221361	4.37e-10	1.8e-08		Pt2g000620.1	10107.4	1.52371	0.486771	0.000191939	0.00214645
Pt9g016050.1	2722.11	-1.30462	0.153567	2.25e-18	2.36e-16		Pt3g002390.1	2240.24	1.51998	0.203296	9.73e-15	6.59e-13
PtUn002930.2	3803.06	-1.30746	0.199952	6.85e-12	3.51e-10		Pt4g008540.1	5407.09	1.51808	0.203236	1.04e-14	6.96e-13
Pt7g016690.1	2320.43	-1.31008	0.4629	0.000380695	0.00466389		Pt4g014010.1	1125.09	1.51729	0.48699	0.000192759	0.00215315
Pt3g011060.1	1945.33	-1.31351	0.245736	9.42e-09	3.24e-07		PtUn003420.1	549.064	1.51712	0.42598	3.8e-05	0.000519821
Pt3g003340.1	269.315	-1.32146	0.359489	2.21e-05	0.000403016		PtUn026270.1	604.254	1.51659	0.29708	4e-08	1.06e-06
Pt1g009850.1	3306.22	-1.32431	0.350486	1.47e-05	0.000283119		Pt4g022100.3	1365.32	1.51652	0.290686	2.2e-08	6.1e-07
PtUn034450.1	1856.24	-1.3284	0.363832	2.4e-05	0.000434228		PtUn009010.1	1825.29	1.51582	0.336707	7.65e-07	1.57e-05
Pt4g010260.1	2940.22	-1.32909	0.28499	3.1e-07	8.34e-06		Pt2g022400.3	1019.99	1.50498	0.34314	1.34e-06	2.61e-05
Pt7g008910.1	3895.85	-1.32995	0.22971	7.21e-10	2.89e-08		Pt1g015090.1	1351.22	1.50481	0.259742	8.54e-10	3.04e-08
Pt7g010950.1	237.029	-1.33898	0.344663	9.6e-06	0.000192457		Pt4g002980.1	2261.94	1.504	0.145045	5.22e-26	8.48e-24
PtUn009950.2	547.467	-1.34454	0.377685	3.31e-05	0.000575162		Pt7g014040.1	1897.44	1.50186	0.135859	2.79e-29	5.3e-27
Pt3g005460.1	35948.8	-1.35465	0.271004	5.7e-08	1.72e-06		Pt2g004050.1	273.574	1.5008	0.45659	0.000106355	0.00130001
Pt6g009820.1	961.772	-1.35988	0.377912	2.8e-05	0.000497277		Pt5g019590.1	821.123	1.50067	0.49212	0.000230316	0.00252021
Pt4g018090.1	969.947	-1.36095	0.533364	0.000772997	0.00844109		Pt1g004850.1	2878.74	1.49728	0.260286	1.08e-09	3.8e-08
Pt5g009330.1	5085.96	-1.37795	0.213227	1.02e-11	5.07e-10		Pt9g003570.1	5473.31	1.49583	0.140331	2.65e-27	4.54e-25
Pt3g010590.1	565.717	-1.38474	0.322009	1.57e-06	3.7e-05		Pt6g014460.1	4716.08	1.4941	0.202129	1.76e-14	1.15e-12
Pt8g011420.2	1191.22	-1.3931	0.404625	4.79e-05	0.000785934		Pt8g002780.1	994.961	1.48512	0.240378	8.31e-11	3.47e-09
Pt3g033860.1	2018.14	-1.39654	0.38846	2.81e-05	0.000498819		Pt5g007800.1	3972.55	1.48441	0.321838	4.82e-07	1.02e-05
PtUn002570.1	30949.2	-1.39702	0.206387	1.27e-12	7.3e-11		Pt9g020270.1	2566.68	1.48028	0.384869	1.36e-05	0.00020707
Pt5g026400.1	2597.52	-1.40219	0.182177	1.41e-15	1.07e-13		Pt4g009150.1	661.727	1.47558	0.353455	3.53e-06	6.21e-05
Pt3g030430.4	228.31	-1.4089	0.445868	0.000124892	0.00178316		Pt8g009540.1	11846.7	1.47427	0.174041	3.41e-18	3.1e-16
Pt3g024010.2	2719.45	-1.41999	0.341015	2.75e-06	6.14e-05		Pt4g000060.1	622.963	1.47378	0.298117	9.56e-08	2.35e-06
Pt5g018020.1	544.078	-1.42013	0.399904	3.16e-05	0.000550346		Pt1g016030.1	648.619	1.46783	0.317471	4.6e-07	9.77e-06
Pt4g012290.1	4479.08	-1.42026	0.195493	3.64e-14	2.39e-12		Pt8g012080.1	1956.22	1.46288	0.532244	0.00060154	0.00577303
Pt8g002320.2	1452.32	-1.42604	0.426902	6.49e-05	0.00101745		PtUn026560.1	3365.31	1.45737	0.269406	8.16e-09	2.52e-07
Pt3g036040.2	1812.85	-1.42856	0.307216	3e-07	8.09e-06		Pt3g004050.1	641.338	1.45673	0.279565	2.43e-08	6.67e-07
Pt5g002830.1	1591.08	-1.43705	0.352261	3.87e-06	8.4e-05		Pt9g004810.1	1139.89	1.45627	0.422681	6.48e-05	0.000842402
Pt5g023370.1	3219	-1.43759	0.195445	1.87e-14	1.27e-12		PtUn022520.1	18441.6	1.45303	0.192776	3.43e-15	2.47e-13
PtUn014580.1	1214.3	-1.43886	0.505435	0.000314907	0.00398578		Pt3g012510.1	12740.5	1.45023	0.213399	8.9e-13	4.96e-11
Pt7g011790.2	4947.48	-1.44713	0.228207	2.18e-11	1.05e-09		Pt3g011880.1	4277.09	1.44991	0.492461	0.000382486	0.00393158
Pt7g011060.1	3185.55	-1.44832	0.335644	1.38e-06	3.28e-05		Pt6g013930.1	1430.72	1.44824	0.350496	4.27e-06	7.37e-05
Pt4g020880.1	2462.59	-1.45031	0.534538	0.000452642	0.00540235		Pt6g002290.2	7797.27	1.44785	0.207688	3.83e-13	2.17e-11
Pt3g020440.1	2388.51	-1.45104	0.242101	1.94e-10	8.38e-09		Pt7g020980.1	103.244	1.447	0.49371	0.000359876	0.00372802
Pt9g016040.2	1097.32	-1.45167	0.205121	1.43e-13	8.98e-12		PtUn020350.1	1780.59	1.4436	0.432096	9.53e-05	0.00117986
Pt6g001140.1	23159.6	-1.45212	0.382707	1.21e-05	0.000236787		Pt6g014580.1	7443.8	1.4434	0.177972	7.04e-17	5.81e-15
Pt5g007650.1	1845.95	-1.45517	0.15192	9.97e-23	1.4e-20		Pt6g016870.2	56507	1.44153	0.215039	2.19e-12	1.14e-10
Pt4g011140.1	295.169	-1.46624	0.234267	3.66e-11	1.71e-09		Pt3g027590.1	283.488	1.44072	0.409409	4.95e-05	0.000659567
Pt5g002710.1	3713.71	-1.46874	0.175152	4.94e-18	4.97e-16		Pt2g030130.1	441.752	1.43691	0.297233	1.72e-07	3.98e-06
Pt1g003520.1	1979.63	-1.4728	0.232611	2.27e-11	1.08e-09		Pt4g009330.1	665.868	1.43541	0.384747	2.26e-05	0.000324054
PtUn036010.1	883.845	-1.4898	0.542397	0.000398754	0.00483474		PtUn023500.1	861.593	1.43497	0.533416	0.000727596	0.00678859
Pt2g024640.1	419.324	-1.49371	0.324015	3.45e-07	9.2e-06		Pt5g000400.1	342.614	1.43403	0.532688	0.000735044	0.00684593
Pt3g030180.1	992.289	-1.49651	0.511197	0.000234715	0.00308849		Pt6g002220.1	2786.16	1.43153	0.211368	1.74e-12	9.13e-11
Pt5g003080.1	487.068	-1.4969	0.246413	1.13e-10	5.01e-09		Pt3g029930.1	884.096	1.43088	0.214333	3.35e-12	1.71e-10
Pt4g010250.1	2124.1	-1.49745	0.252612	2.77e-10	1.17e-08		PtUn029760.1	1201.01	1.42983	0.51498	0.000578284	0.00559257
Pt8g004280.2	107.49	-1.5026	0.594196	0.000717956	0.00789648		Pt1g017960.1	857.548	1.42834	0.16282	2.48e-19	2.52e-17
Pt6g009830.1	628.408	-1.51071	0.564776	0.000477164	0.00562906		Pt1g010240.1	5018	1.42618	0.29665	1.95e-07	4.47e-06
Pt1g002740.1	264.411	-1.51163	0.59827	0.000706529	0.00782148		Pt7g000430.2	965.609	1.42058	0.267637	1.49e-08	4.26e-07
Pt7g016860.1	10894.9	-1.52077	0.193749	3.9e-16	3.21e-14		Pt7g016610.2	2814.23	1.41599	0.301643	3.48e-07	7.59e-06
Pt5g021810.1	72.0511	-1.54462	0.523374	0.000215234	0.00287173		Pt4g002240.2	718.395	1.41225	0.234672	2.41e-10	9.42e-09
Pt6g003750.1	714.122	-1.54746	0.397505	7.63e-06	0.000156715		Pt6g011790.1	4024.6	1.41208	0.259351	7.06e-09	2.2e-07
Pt1g023290.1	344.86	-1.54809	0.467972	6.67e-05	0.00103842		Pt2g025270.1	252.549	1.41011	0.354382	8.7e-06	0.000138866
Pt6g012000.1	5869.41	-1.5533	0.191468	4.5e-17	4.05e-15		Pt2g026560.1	1607	1.40204	0.345704	6.16e-06	0.000103086
Pt3g032050.1	323.065	-1.55882	0.428402	2.03e-05	0.000375245		Pt2g022810.1	1073.29	1.40026	0.208902	2.91e-12	1.5e-10
Pt9g004760.1	2765.23	-1.5738	0.347484	4.65e-07	1.21e-05		Pt1g002500.1	4760.9	1.39974	0.50588	0.000637991	0.00609318
Pt6g018690.1	631.724	-1.58911	0.342612	2.77e-07	7.55e-06		Pt7g016780.1	5053.33	1.39949	0.381506	3.11e-05	0.000434544
Pt5g008850.2	34225.1	-1.59315	0.335264	1.99e-07	5.57e-06		Pt1g001260.1	5276.79	1.39792	0.223484	5.65e-11	2.43e-09
Pt7g017250.1	1091.17	-1.59916	0.483387	6.33e-05	0.000995199		Pt3g033330.1	284.554	1.39721	0.506304	0.000625142	0.0059886
Pt7g016440.1	873.36	-1.60194	0.293616	3.99e-09	1.45e-07		Pt4g001300.1	375.346	1.39542	0.316457	1.35e-06	2.63e-05
Pt7g011680.1	367.772	-1.60727	0.272138	2.95e-10	1.24e-08		Pt3g032730.1	498.828	1.39315	0.430667	0.000142789	0.00166901
Pt2g018550.1	256.373	-1.61247	0.35128	3.48e-07	9.27e-06		Pt6g016040.1	1694.07	1.39066	0.25033	3.88e-09	1.24e-07
Pt3g008280.1	1281.73	-1.61606	0.582926	0.0003304	0.00415776		PtUn008990.1	24271.6	1.38885	0.233368	4.13e-10	1.57e-08
Pt3g026520.1	221.315	-1.61771	0.5224	0.000126637	0.00180302		Pt4g006220.1	3722.57	1.38693	0.219364	3.41e-11	1.52e-09
Pt7g016400.1	10787.7	-1.62342	0.255872	1.84e-11	8.93e-10		Pt5g017540.1	546.442	1.3857	0.358967	1.44e-05	0.000216621
Pt3g003740.1	351.654	-1.6378	0.328542	4.85e-08	1.49e-06		Pt8g001580.1	4115.69	1.38464	0.294072	3.4e-07	7.46e-06
Pt2g011850.1	453.723	-1.64413	0.466756	2.9e-05	0.000511723		Pt9g004400.1	2020.12	1.38422	0.20144	9.26e-13	5.11e-11
Pt2g028910.1	3371.85	-1.64472	0.293159	1.59e-09	6.08e-08		Pt9g013340.1	2490.3	1.37954	0.192363	1.09e-13	6.63e-12
Pt3g007830.1	101.001	-1.64754	0.533157	0.000130175	0.00184994		Pt4g021870.1	4072.08	1.37392	0.220167	6.89e-11	2.91e-09
PtUn034970.2	735.618	-1.65319	0.657973	0.000639397	0.00720637		Pt4g021850.2	844.036	1.37062	0.469594	0.000404012	0.00412594
PtUn032100.1	3224.82	-1.66661	0.236901	1.64e-13	1.02e-11		Pt2g024100.1	512.677	1.37028	0.434768	0.000194184	0.00216542
Pt9g020250.1	477.761	-1.66711	0.498391	5.32e-05	0.00086278		Pt4g019590.1	136.995	1.36928	0.521824	0.000936156	0.008411
Pt3g028560.1	1200.5	-1.67145	0.158451	5.64e-27	1.06e-24		Pt2g005640.3	720.41	1.36083	0.270377	6.9e-08	1.74e-06
Pt9g012770.1	17517.7	-1.67804	0.334356	3.91e-08	1.23e-06		Pt8g001820.1	551.101	1.35993	0.380609	4.52e-05	0.000604549
Pt7g015370.1	1569.22	-1.68832	0.617578	0.000347389	0.00432877		Pt5g019560.6	531.32	1.34976	0.396592	8.45e-05	0.0010678
PtUn029520.1	271.825	-1.69941	0.565269	0.000157049	0.00217914		Pt2g023740.1	933.619	1.34961	0.23979	2.67e-09	8.76e-08
Pt6g011600.1	237.907	-1.70209	0.51284	5.76e-05	0.000922138		Pt7g017220.1	8000.29	1.34495	0.399107	0.000105943	0.00129699
Pt9g017750.1	6708.58	-1.70424	0.39709	1.03e-06	2.49e-05		Pt2g014930.1	1001.72	1.34161	0.302514	1.29e-06	2.53e-05
Pt3g007840.1	415.857	-1.70679	0.323471	1e-08	3.43e-07		Pt1g014390.1	638.877	1.33976	0.415951	0.000159049	0.00183593
Pt3g011300.1	152.844	-1.71275	0.687038	0.000649633	0.00730276		PtUn011430.1	6818.93	1.33632	0.347937	1.79e-05	0.000264378
Pt5g016530.1	1383.87	-1.71562	0.330188	1.53e-08	5.1e-07		Pt8g009800.1	3366.94	1.33351	0.257409	3.27e-08	8.83e-07
PtUn033170.1	857.902	-1.71592	0.473316	1.9e-05	0.000355121		Pt1g022410.1	1832.52	1.33332	0.30068	1.31e-06	2.56e-05
PtUn026840.1	1326.69	-1.72454	0.491899	2.86e-05	0.000505472		Pt1g005610.1	3362.77	1.33118	0.123796	9.33e-28	1.65e-25
Pt4g010240.1	1169.15	-1.72665	0.312697	2.54e-09	9.45e-08		Pt1g016040.1	6796.07	1.3248	0.307122	2.3e-06	4.25e-05
Pt9g017460.1	92.797	-1.73128	0.5689	0.000139294	0.00196137		Pt3g040850.1	3640.81	1.31987	0.325194	6.9e-06	0.000113265
Pt3g030910.3	497.654	-1.74589	0.366311	1.36e-07	3.87e-06		Pt2g014090.1	5159.1	1.31756	0.181771	7.1e-14	4.41e-12
Pt4g020550.1	75.1794	-1.74974	0.668003	0.000466864	0.00553749		Pt1g021880.1	848.809	1.31486	0.40082	0.000135057	0.0015928
Pt5g021990.1	8747.99	-1.75867	0.153936	2.5e-31	5.45e-29		Pt5g010110.1	1933.08	1.31305	0.215225	1.64e-10	6.57e-09
Pt7g018110.3	688.754	-1.76448	0.588234	0.000151882	0.00211706		Pt1g014650.1	4794.91	1.31258	0.179118	3.72e-14	2.35e-12
Pt9g018970.1	70.798	-1.77638	0.653123	0.000351722	0.00436495		Pt3g001050.1	73711.1	1.30666	0.209508	4.94e-11	2.13e-09
Pt4g018070.1	2917.01	-1.78109	0.218891	3.2e-17	2.98e-15		Pt5g025130.1	7991.03	1.30532	0.321855	6.54e-06	0.000108215
Pt8g009870.1	1671.81	-1.78582	0.378294	1.73e-07	4.9e-06		Pt2g017300.1	1305.15	1.30499	0.320363	6.79e-06	0.000111583
Pt6g004400.1	1099.15	-1.79235	0.233359	1.23e-15	9.44e-14		Pt2g026160.1	2081.04	1.30284	0.380235	8.42e-05	0.00106491
Pt7g016430.1	721.677	-1.80019	0.762544	0.000825048	0.00888875		Pt2g008720.2	360.145	1.29999	0.452355	0.000507952	0.00502156
Pt6g004240.1	332.534	-1.8018	0.544292	5.49e-05	0.000885428		Pt7g018330.1	1727.43	1.2999	0.205671	4.12e-11	1.8e-09
Pt1g014220.1	529.251	-1.81573	0.395709	3.04e-07	8.19e-06		Pt9g015670.1	2705.01	1.29826	0.2009	1.73e-11	8.05e-10
Pt2g001200.1	1233.75	-1.81983	0.478901	9.04e-06	0.000182892		Pt1g000390.1	3594.6	1.29183	0.305206	3.4e-06	5.98e-05
Pt2g004400.5	101.945	-1.82942	0.49494	1.37e-05	0.000265077		Pt2g027110.3	424.068	1.29173	0.316656	6.52e-06	0.000108146
PtUn002560.1	19005.6	-1.84302	0.634391	0.00018917	0.00256441		Pt3g003180.1	6299.28	1.28939	0.137199	9.39e-22	1.18e-19
Pt7g000720.1	1852.02	-1.84779	0.275766	1.53e-12	8.75e-11		Pt2g026080.1	361.15	1.27976	0.301887	3.36e-06	5.93e-05
Pt2g012780.1	1831.01	-1.85229	0.730647	0.000519941	0.00606537		Pt1g016600.1	27399.1	1.27912	0.144747	1.64e-19	1.71e-17
PtUn012010.1	3448.18	-1.85929	0.379523	6.44e-08	1.94e-06		Pt3g004540.1	664.528	1.27684	0.385497	0.000127923	0.00151548
Pt4g002310.1	2608.43	-1.86182	0.245723	2.7e-15	2e-13		Pt4g006660.2	263.986	1.27606	0.441655	0.000500545	0.00496078
Pt1g014270.1	42.0391	-1.8667	0.717723	0.000462798	0.00550208		Pt1g001940.1	2877.43	1.27207	0.315437	8.24e-06	0.000132465
Pt8g007440.1	1094.39	-1.87705	0.271123	3.21e-13	1.96e-11		Pt2g013330.1	648.07	1.2697	0.314263	8.02e-06	0.00012919
Pt6g010190.1	70497.6	-1.88026	0.318164	3.13e-10	1.31e-08		Pt3g032270.1	134.059	1.26953	0.442624	0.000540978	0.00527203
Pt2g024780.1	6579.35	-1.89253	0.538961	2.53e-05	0.000456522		Pt8g004130.1	999.021	1.26843	0.34375	3.19e-05	0.000444081
Pt4g002940.1	1454.42	-1.89541	0.268416	1.2e-13	7.66e-12		Pt7g007300.1	2128.1	1.26736	0.249952	6.74e-08	1.71e-06
Pt2g005790.1	211.282	-1.91013	0.443524	1.05e-06	2.54e-05		Pt3g007510.1	405.997	1.26088	0.396352	0.000203419	0.00225405
Pt2g014320.2	674.058	-1.91621	0.416995	2.79e-07	7.57e-06		Pt4g022880.1	2794.3	1.25688	0.19138	8.65e-12	4.24e-10
Pt6g005020.1	8421.42	-1.91731	0.427772	4.67e-07	1.22e-05		Pt9g001350.1	5185.93	1.25469	0.154369	7.73e-17	6.32e-15
Pt3g035160.1	776.482	-1.91914	0.274397	1.94e-13	1.2e-11		Pt6g004190.1	3284.56	1.2522	0.394507	0.00022189	0.00243816
Pt7g009630.1	265.941	-1.94935	0.657789	0.00015276	0.00212736		Pt5g006690.1	13052.9	1.24967	0.418726	0.000393126	0.00403044
Pt5g025970.1	613.491	-1.95652	0.34389	8.67e-10	3.44e-08		Pt6g010310.1	971.843	1.24932	0.412403	0.000343416	0.00358371
PtUn025470.1	391.163	-1.99358	0.760174	0.000385839	0.0047118		Pt4g017360.1	43467.7	1.2411	0.18508	3.38e-12	1.72e-10
Pt3g033980.1	182.611	-2.02626	0.794952	0.000458962	0.00546498		Pt2g020390.1	4686.07	1.23879	0.239926	3.84e-08	1.02e-06
Pt4g017040.1	1296.69	-2.03029	0.266576	1.83e-15	1.38e-13		Pt3g021420.1	805.721	1.23615	0.359107	8.53e-05	0.00107594
Pt2g018460.3	223.123	-2.05624	0.621032	4.76e-05	0.000782218		Pt3g036530.1	1987.52	1.23132	0.26178	4.2e-07	8.97e-06
Pt7g007790.1	1700.28	-2.05744	0.2278	1.19e-20	1.43e-18		Pt1g010500.1	1346.46	1.22739	0.370348	0.000136847	0.0016103
Pt7g011280.1	888.277	-2.07674	0.302798	4.67e-13	2.79e-11		Pt1g019660.2	1809.72	1.22463	0.171362	1.58e-13	9.27e-12
Pt9g017600.1	5108.67	-2.08459	0.76824	0.000267426	0.00347403		Pt4g021690.1	1080.62	1.22408	0.327965	2.95e-05	0.000412784
Pt7g010020.2	48.2297	-2.11793	0.879726	0.000645586	0.00726795		Pt5g016870.1	274.222	1.22317	0.397505	0.00030218	0.00321076
Pt3g009600.1	12763.8	-2.1488	0.329049	4.24e-12	2.24e-10		Pt1g012670.1	527.861	1.22123	0.305532	1.03e-05	0.00016057
Pt2g017740.1	76.0713	-2.15857	0.576901	9.88e-06	0.000196947		Pt4g003400.1	7505.86	1.2208	0.137017	1.22e-19	1.3e-17
Pt2g012770.1	574.98	-2.16521	0.608457	1.89e-05	0.000352957		Pt6g011050.1	1996	1.21789	0.376216	0.000187618	0.00210661
Pt2g006770.1	556.752	-2.17249	0.528429	2.11e-06	4.8e-05		Pt1g012340.1	864.421	1.21713	0.318441	2.11e-05	0.000304994
Pt9g018980.1	197.101	-2.17923	0.338056	7.49e-12	3.81e-10		Pt2g008760.1	1414.78	1.2134	0.410124	0.000452904	0.00456028
PtUn033270.1	8019.62	-2.19251	0.278942	2.27e-16	1.9e-14		Pt7g003630.1	816.869	1.2098	0.391913	0.000292146	0.00311464
Pt3g020690.1	1127.24	-2.19497	0.814891	0.000284703	0.0036642		Pt8g002110.1	3216.96	1.20941	0.322784	2.53e-05	0.000358186
PtUn035630.4	1393.83	-2.19535	0.324019	7.93e-13	4.71e-11		Pt1g020280.1	2835.55	1.20814	0.361329	0.000126017	0.00149756
Pt7g018550.1	96.8978	-2.20239	0.680488	5.79e-05	0.00092511		PtUn018810.1	5568.77	1.20801	0.316165	2.15e-05	0.000310483
Pt1g015410.1	327.442	-2.20485	0.311347	9.42e-14	6.07e-12		Pt1g014120.1	2291.88	1.20683	0.184499	1.11e-11	5.34e-10
Pt3g003650.2	76.8961	-2.20831	0.64446	3.1e-05	0.000541199		PtUn002470.1	384.214	1.20533	0.184591	1.18e-11	5.66e-10
Pt2g028680.1	242.512	-2.21024	0.557833	3.97e-06	8.61e-05		Pt7g010830.1	213.419	1.20354	0.347884	8.54e-05	0.00107594
Pt5g025980.1	1101.74	-2.22957	0.27156	1.44e-17	1.38e-15		PtUn008180.1	1429.4	1.20276	0.311983	1.9e-05	0.000278583
Pt2g008230.2	648.32	-2.22974	0.46558	9.61e-08	2.81e-06		PtUn024120.1	2747.24	1.20208	0.246846	1.88e-07	4.33e-06
Pt4g004640.1	6737.46	-2.24247	0.335438	1.63e-12	9.27e-11		Pt7g016180.1	1899.31	1.20053	0.195184	1.39e-10	5.67e-09
Pt3g027110.1	392.243	-2.26279	0.548942	1.96e-06	4.5e-05		Pt5g011550.1	1274.07	1.19926	0.250778	2.99e-07	6.61e-06
Pt2g027130.1	101.108	-2.26714	0.726071	8.11e-05	0.00123096		Pt4g003200.3	564.311	1.19625	0.448883	0.0010893	0.00954434
Pt5g024330.1	1161.82	-2.27483	0.47234	8.15e-08	2.41e-06		Pt3g013100.1	21830.8	1.19538	0.357911	0.000140857	0.00165132
Pt3g036470.2	2295.47	-2.30909	0.227893	2.61e-25	4.23e-23		Pt9g006040.1	9893.72	1.19095	0.2642	1.18e-06	2.34e-05
Pt6g009550.1	432.293	-2.3092	0.673597	2.89e-05	0.000510746		Pt1g021960.1	4906.82	1.19005	0.223888	1.8e-08	5.04e-07
PtUn036420.1	2470.34	-2.31649	0.518151	4.13e-07	1.09e-05		Pt5g001080.2	5431.22	1.1884	0.323043	3.85e-05	0.000525058
Pt4g002220.1	2727.58	-2.33817	0.352709	2.27e-12	1.27e-10		Pt5g006730.1	1531.88	1.18635	0.301678	1.42e-05	0.000213716
Pt8g007340.1	1102.92	-2.34431	0.424666	1.94e-09	7.29e-08		PtUn001940.1	682.757	1.18426	0.230373	4.9e-08	1.27e-06
Pt4g019420.1	508.395	-2.38129	0.522936	2.8e-07	7.57e-06		Pt9g014970.1	4358.31	1.18263	0.259166	8.87e-07	1.8e-05
Pt6g000500.1	2699.72	-2.41007	0.497951	7e-08	2.09e-06		Pt2g006510.1	4120.52	1.18206	0.167618	3.3e-13	1.88e-11
Pt2g000540.2	58.9693	-2.42256	0.869737	0.000214168	0.0028625		Pt2g015540.1	1180.27	1.18155	0.182121	1.62e-11	7.59e-10
Pt5g011130.1	914.399	-2.45641	0.519548	1.18e-07	3.41e-06		Pt9g018610.1	1769.68	1.18033	0.348578	0.000109936	0.00133504
Pt3g015400.1	4248.67	-2.46112	0.230231	7.24e-28	1.44e-25		Pt2g023140.1	22259.3	1.1798	0.296379	1.18e-05	0.000182081
Pt9g002760.3	660.199	-2.47337	0.212629	1.82e-32	4.34e-30		PtUn022310.1	912.318	1.17451	0.225417	3.43e-08	9.24e-07
PtUn028990.1	330.807	-2.48994	0.383809	5.12e-12	2.67e-10		Pt3g037950.1	165.46	1.17316	0.354794	0.000152563	0.00177014
Pt9g004550.1	989.338	-2.51757	0.264618	1.13e-22	1.57e-20		Pt3g013750.1	2950.17	1.1728	0.32833	5.33e-05	0.000702936
Pt8g001750.1	6279.56	-2.53726	0.540438	1.38e-07	3.92e-06		Pt9g012190.1	11110.5	1.17121	0.214347	7.9e-09	2.44e-07
Pt7g002660.1	527.796	-2.54724	0.615209	1.67e-06	3.89e-05		Pt1g020890.1	14019.1	1.16979	0.298587	1.31e-05	0.000199779
Pt3g004430.1	4837.35	-2.55785	0.247169	2.68e-26	4.81e-24		Pt3g034490.1	12467.1	1.16967	0.214176	8.69e-09	2.66e-07
PtUn024250.1	4199.13	-2.57295	0.226903	5.19e-31	1.12e-28		Pt5g026110.1	1632.84	1.1691	0.138475	6.01e-18	5.33e-16
Pt2g019950.1	530.146	-2.58438	0.426808	7.86e-11	3.57e-09		PtUn034560.2	1516.47	1.16721	0.357446	0.000173442	0.00197319
Pt7g000070.1	833.011	-2.58734	0.908041	0.000157979	0.00219005		Pt3g035270.1	4284.02	1.16594	0.27606	4.23e-06	7.31e-05
Pt1g000580.1	1406.88	-2.58908	0.756971	2.62e-05	0.000469369		Pt3g013670.1	1302.22	1.16483	0.264834	1.94e-06	3.66e-05
Pt9g000100.4	158.108	-2.59111	0.723561	1.52e-05	0.000291563		Pt6g016850.1	418.479	1.16287	0.380711	0.000355507	0.00369278
Pt3g000370.1	408.778	-2.59447	0.321118	3.86e-17	3.49e-15		Pt1g016410.2	3531.27	1.16199	0.416177	0.000811729	0.00745014
Pt7g018640.1	416.208	-2.59972	0.89258	0.000132356	0.00187679		Pt1g013160.2	1243.2	1.16051	0.274015	4.06e-06	7.05e-05
Pt4g008670.2	1798.33	-2.61242	0.492109	5.66e-09	2e-07		Pt1g012870.1	1524.56	1.16025	0.300435	1.95e-05	0.000285121
Pt1g008870.1	236.44	-2.6125	0.341673	1.24e-15	9.45e-14		Pt1g022790.2	943.839	1.15986	0.382991	0.000379603	0.00390703
Pt2g001150.1	528.264	-2.61411	0.500886	9.03e-09	3.13e-07		Pt1g020080.2	240.03	1.15978	0.417	0.000826116	0.00754704
Pt9g018600.1	1174.32	-2.61493	0.255807	9.58e-26	1.61e-23		Pt6g015890.1	1729.79	1.15906	0.269642	3.19e-06	5.69e-05
Pt2g003430.1	102.06	-2.64094	0.571228	1.94e-07	5.44e-06		Pt9g016530.1	1874.94	1.15544	0.256035	1.16e-06	2.32e-05
Pt2g020700.3	83.1969	-2.64405	1.08777	0.000471756	0.00558251		PtUn011020.1	19844.8	1.15392	0.24718	5.93e-07	1.24e-05
PtUn026700.1	805.024	-2.6585	0.923581	0.000142749	0.00200255		Pt2g000690.1	793.722	1.14971	0.342442	0.000132	0.00156025
Pt4g022310.1	469.256	-2.70414	0.41121	2.68e-12	1.46e-10		PtUn001720.1	4573	1.14868	0.237209	2.42e-07	5.46e-06
Pt5g007040.1	2536.76	-2.70989	0.620259	5.91e-07	1.52e-05		Pt3g002420.1	458.572	1.14665	0.295757	1.88e-05	0.000276256
Pt4g005030.1	5343.43	-2.74407	0.896378	8.11e-05	0.00123096		Pt2g020810.1	2041.43	1.14643	0.375938	0.00038772	0.00397759
PtUn036840.1	99.5396	-2.77355	0.884596	6.57e-05	0.00102904		Pt7g014280.1	377.857	1.14129	0.422298	0.00107161	0.00942397
Pt5g001330.1	2471.6	-2.79948	0.594977	1.22e-07	3.5e-06		PtUn027360.1	1197.12	1.13942	0.277442	7.29e-06	0.000119012
Pt2g022750.2	2120.64	-2.82552	0.245869	4.96e-32	1.13e-29		Pt3g017040.1	1604.27	1.13762	0.279748	8.64e-06	0.000138255
PtUn005810.1	103.327	-2.83686	0.92277	7.84e-05	0.00119553		Pt4g000360.1	4631.74	1.13761	0.147718	2.72e-15	1.98e-13
Pt3g039780.1	654.492	-2.84693	0.436556	3.89e-12	2.06e-10		Pt6g017120.1	1474.92	1.13538	0.394923	0.000675315	0.00638344
PtUn029050.1	231.55	-2.85578	0.718802	3.1e-06	6.84e-05		Pt4g022090.1	3853.05	1.13534	0.227344	1.2e-07	2.88e-06
Pt1g003910.1	125.924	-2.87887	0.535755	4.07e-09	1.47e-07		Pt8g002790.1	15065.9	1.13505	0.116367	4e-23	5.48e-21
Pt4g006330.1	84.3564	-2.91568	0.679348	8.34e-07	2.06e-05		Pt8g001830.2	6846.43	1.13211	0.340361	0.000135577	0.00159775
Pt2g011380.11	170.538	-2.93283	0.677332	6.84e-07	1.72e-05		Pt7g003860.1	1599.21	1.13015	0.321702	7.8e-05	0.000991657
Pt9g006540.1	860.599	-2.97094	0.411933	2.88e-14	1.92e-12		PtUn006280.2	4298.97	1.12986	0.222478	7.36e-08	1.85e-06
Pt3g004300.2	46.0922	-2.99726	0.856513	1.99e-05	0.000369326		Pt3g005360.1	7895.96	1.12903	0.0986756	3.81e-31	8.01e-29
Pt3g036050.1	12134.8	-3.00266	0.609521	3.92e-08	1.23e-06		Pt2g009630.1	610.493	1.12882	0.296047	2.51e-05	0.000356063
Pt2g024880.1	110.941	-3.00656	0.532993	8.84e-10	3.49e-08		Pt8g002160.1	3917.38	1.12818	0.175993	2.92e-11	1.32e-09
Pt2g012800.1	486.743	-3.04413	1.28414	0.000447447	0.00534871		Pt8g012060.1	101708	1.12809	0.173161	1.28e-11	6.08e-10
Pt7g020250.1	840.635	-3.05827	0.436991	1.37e-13	8.64e-12		Pt9g020310.1	1549.47	1.12378	0.2749	8.31e-06	0.000133416
Pt1g008240.1	926.614	-3.06256	0.401257	1.18e-15	9.1e-14		Pt7g010120.1	2847.37	1.12216	0.270966	6.5e-06	0.000107922
Pt7g006150.1	46.7936	-3.07254	1.31038	0.00051752	0.00604446		Pt2g027670.1	5312.04	1.12167	0.287175	1.7e-05	0.000251034
Pt1g000630.1	2636.67	-3.07845	0.246788	6.16e-37	1.81e-34		Pt3g029090.1	1128.58	1.12167	0.344081	0.000192811	0.00215315
Pt3g024840.1	227.851	-3.10142	0.911522	2.46e-05	0.000444561		Pt3g031470.2	361.69	1.11922	0.403662	0.000906889	0.00820484
Pt2g025650.1	27.6176	-3.12932	0.740143	1.33e-06	3.17e-05		Pt2g010120.1	10952.7	1.11841	0.374662	0.000504342	0.00499527
Pt7g019600.1	431.066	-3.20507	0.721304	3.84e-07	1.02e-05		Pt4g002890.1	3116	1.11831	0.339892	0.000176399	0.00199818
Pt7g011330.1	637.378	-3.21535	1.02266	5.47e-05	0.00088267		Pt2g026340.1	852.669	1.11789	0.239642	5.97e-07	1.25e-05
Pt9g003490.1	17869.4	-3.23593	0.400642	3.81e-17	3.46e-15		Pt6g000970.1	19233.4	1.11745	0.190411	8.97e-10	3.19e-08
Pt8g011830.1	161.541	-3.26893	0.928321	1.58e-05	0.000301986		Pt5g014660.1	2118.33	1.11564	0.306991	5.14e-05	0.000680742
Pt4g006030.1	3075.87	-3.31268	0.321469	3.69e-26	6.56e-24		Pt1g018530.1	5781.17	1.11402	0.213423	3.53e-08	9.49e-07
Pt2g012790.1	1307.99	-3.37002	1.00657	2.72e-05	0.000483157		Pt4g013050.2	6219.44	1.11094	0.216583	5.71e-08	1.47e-06
Pt1g004960.1	80.3322	-3.37155	0.895711	6.69e-06	0.000139161		Pt5g015670.2	462.331	1.11005	0.372088	0.000489786	0.00487867
Pt9g021190.1	1251.47	-3.39474	0.568005	1.1e-10	4.85e-09		Pt6g011090.1	3753.58	1.10826	0.190838	1.3e-09	4.49e-08
Pt2g017730.1	1837.81	-3.44341	0.337228	9.59e-26	1.61e-23		Pt5g005770.1	8391.54	1.10746	0.223827	1.11e-07	2.69e-06
Pt3g034420.1	239.892	-3.45269	0.535298	5.51e-12	2.84e-10		Pt5g013830.1	903.738	1.10614	0.250787	2e-06	3.75e-05
Pt5g012320.2	75.1119	-3.49571	1.29124	0.000189179	0.00256441		Pt5g004740.1	99041.6	1.10519	0.185697	5.52e-10	2.03e-08
Pt2g020500.2	1889.21	-3.59349	0.766703	1.18e-07	3.41e-06		Pt5g016830.1	739.274	1.10164	0.362977	0.000422047	0.00428515
PtUn014720.2	649.741	-3.63026	0.932095	3.57e-06	7.8e-05		Pt3g015180.1	3284.18	1.10032	0.140412	9.5e-16	7.17e-14
Pt3g003730.1	1615.43	-3.66408	1.07123	1.99e-05	0.000368491		Pt7g019420.1	1163.45	1.09611	0.324	0.000132234	0.00156184
Pt4g006680.1	31.7819	-3.70843	1.00041	9.43e-06	0.000189789		Pt2g021710.1	987.184	1.09518	0.244088	1.44e-06	2.77e-05
Pt9g016690.1	8518.58	-3.76291	0.248731	8.59e-53	5.25e-50		Pt3g014520.1	3295.69	1.09251	0.208258	3.2e-08	8.67e-07
Pt9g012250.1	7623.06	-3.82928	0.70181	2.1e-09	7.85e-08		Pt3g009130.1	18074.8	1.09153	0.123992	3.04e-19	3.07e-17
Pt6g010140.1	550.474	-3.83378	1.00808	4.84e-06	0.000103462		Pt6g014160.1	6761.03	1.09011	0.162514	4.25e-12	2.16e-10
Pt5g026280.1	262.219	-4.00324	0.487526	1.14e-17	1.11e-15		PtUn024780.1	1919.87	1.08966	0.290489	3.4e-05	0.000471432
Pt5g023580.1	239.126	-4.05706	0.471961	4.38e-19	4.75e-17		Pt2g017090.1	10962.3	1.08799	0.306718	6.65e-05	0.000862416
Pt3g000310.1	297.706	-4.10015	0.620668	1.84e-12	1.04e-10		Pt3g029140.1	5141.05	1.0878	0.262033	6.27e-06	0.000104812
Pt2g020990.1	2172.62	-4.17032	0.529544	1.86e-16	1.57e-14		Pt4g006580.1	1243.66	1.08726	0.279189	1.93e-05	0.000281606
Pt1g008640.1	93.5171	-4.19669	1.36973	6.03e-05	0.00095434		Pt1g004700.1	3276.56	1.08649	0.168451	2.39e-11	1.09e-09
Pt4g004300.1	751.166	-4.26617	0.740264	3.54e-10	1.47e-08		Pt4g008250.1	568.609	1.0863	0.364552	0.000515761	0.00507965
Pt7g017750.1	3943.35	-4.87054	0.811141	8.15e-11	3.68e-09		Pt1g020170.2	4231.3	1.08619	0.189836	2.27e-09	7.53e-08
Pt9g005850.1	229.432	-5.23071	0.95248	1.63e-09	6.19e-08		Pt7g012170.1	10134.5	1.08484	0.355748	0.000400545	0.00409584
Pt7g021620.1	1157.58	-5.51177	0.874435	1.17e-11	5.79e-10		Pt7g007570.1	501.406	1.08126	0.319762	0.000136465	0.001607
Pt4g021180.1	2366.76	-5.65121	0.277113	9.7e-94	1.65e-90		Pt3g027410.1	1691.41	1.07894	0.270604	1.37e-05	0.00020707
Pt5g007190.1	18.3558	-5.80948	1.72192	2.58e-05	0.000464459		Pt7g011120.1	5890	1.07736	0.196494	8.86e-09	2.7e-07
Pt1g021180.1	21.8302	-8.20952	3.05593	2.01e-06	4.6e-05		Pt5g021470.2	1327.98	1.07629	0.325269	0.000177266	0.00200655
PtUn026010.1	24.2665	-8.33751	3.12381	2.99e-06	6.64e-05		Pt3g015190.3	5421.59	1.07575	0.198339	1.21e-08	3.56e-07
Pt4g008190.4	26.267	-8.64051	3.01357	1.8e-07	5.07e-06		PtUn012640.1	1075.44	1.07379	0.306984	9.05e-05	0.00113218
Pt4g005510.2	50.9926	-9.9016	3.05265	2.2e-10	9.42e-09		Pt4g022510.1	2483.92	1.07306	0.147964	9.24e-14	5.71e-12
Pt3g016310.1	66.8809	-10.4309	3.0455	9.38e-13	5.53e-11		Pt3g020960.1	1748.11	1.07016	0.224776	4.05e-07	8.69e-06
Pt7g005310.1	133.335	-11.5339	3.2173	1.31e-13	8.29e-12		Pt2g017210.1	7431.78	1.06517	0.17809	4.95e-10	1.84e-08
PtUn023860.2	216.428	-12.2291	3.39742	2.4e-12	1.33e-10		Pt3g031910.1	596.003	1.06435	0.374926	0.000824783	0.0075436
Pt4g000510.1	259.364	-12.5383	3.41934	4.59e-13	2.75e-11		Pt1g016800.1	4120.15	1.06328	0.139121	4.77e-15	3.33e-13
Pt9g004090.1	327.13	-12.9419	3.43608	2.41e-14	1.62e-12		Pt5g017790.1	930.294	1.06177	0.268972	1.64e-05	0.000243955
Pt5g002650.1	372.721	-13.2772	3.33681	3.64e-20	4.18e-18		Pt9g018300.1	1042.16	1.05877	0.311138	0.000131457	0.00155566
Pt7g015800.1	909.416	-14.6809	3.49247	1.59e-22	2.17e-20		PtUn011820.1	6522.63	1.05533	0.1818	1.47e-09	5.01e-08
Pt2g028010.2	1808.82	-15.8569	3.56118	3.05e-32	7.06e-30		Pt7g009150.1	425.911	1.0547	0.241501	2.66e-06	4.84e-05
Pt8g009820.1	3651.54	-16.8945	3.73064	3.02e-28	6.16e-26		Pt6g002090.1	748.409	1.05365	0.194348	1.31e-08	3.78e-07
							Pt6g008700.1	1256.51	1.0533	0.326706	0.000246629	0.00268012
							Pt7g013870.2	1094.02	1.05039	0.277944	3.23e-05	0.000449933
							Pt3g037320.1	130733	1.04951	0.190718	8.39e-09	2.58e-07
							Pt6g011260.1	428.769	1.04805	0.278256	3.44e-05	0.000474611
							Pt1g013770.1	1710.61	1.04718	0.164887	4.83e-11	2.09e-09
							Pt4g011230.1	951.52	1.04676	0.246806	4.68e-06	8.02e-05
							Pt2g021160.1	1652.41	1.04658	0.269459	2.15e-05	0.000310483
							PtUn033610.2	285.035	1.04159	0.295501	8.71e-05	0.00109469
							Pt2g008900.1	760.758	1.03237	0.27362	3.43e-05	0.000474235
							Pt1g005820.1	1746.83	1.03205	0.157111	1.19e-11	5.67e-10
							Pt7g010980.1	6853.58	1.02793	0.186552	8.45e-09	2.59e-07
							Pt5g016100.3	7306.82	1.02403	0.215061	4.05e-07	8.69e-06
							Pt2g026520.1	1164.81	1.02283	0.343863	0.000588795	0.00566159
							Pt7g008890.1	2459.23	1.01995	0.293754	0.000109983	0.00133504
							Pt6g011920.1	3129.35	1.01907	0.141782	2.11e-13	1.22e-11
							Pt3g005620.1	1041.98	1.01906	0.185871	9.87e-09	2.96e-07
							PtUn028680.1	9840.01	1.01848	0.365592	0.00109091	0.00955103
							Pt3g005420.1	708.069	1.01752	0.202873	1.23e-07	2.94e-06
							Pt9g006140.2	3223.37	1.01689	0.15429	1.05e-11	5.12e-10
							Pt3g035330.2	3291.7	1.01664	0.222745	1.08e-06	2.15e-05
							Pt6g019690.1	8554.58	1.0131	0.365596	0.00112166	0.00974989
							Pt3g025480.1	2361.8	1.01243	0.141234	1.67e-13	9.75e-12
							Pt2g018420.2	7468.15	1.01213	0.251373	1.27e-05	0.000194412
							Pt1g023410.1	1881.54	1.01121	0.166844	3.25e-10	1.25e-08
							Pt6g008420.2	8510.7	1.00973	0.251471	1.34e-05	0.000203832
							Pt3g004660.1	5592.77	1.0088	0.209608	2.82e-07	6.27e-06
							Pt3g004930.1	1607.84	1.0037	0.291253	0.000124187	0.00148347
							Pt7g013380.1	3263.89	1.00152	0.232129	3.68e-06	6.44e-05
							Pt4g015280.1	4794.96	-1.00249	0.238818	6.09e-06	0.000102167
							Pt3g007250.1	1294.76	-1.00408	0.213198	5.66e-07	1.18e-05
							Pt9g015090.2	1592.85	-1.01092	0.224116	1.45e-06	2.79e-05
							Pt6g014120.2	10722.2	-1.01181	0.242722	7.19e-06	0.000117591
							Pt4g015190.1	309.868	-1.01184	0.356747	0.000892231	0.00809476
							Pt5g005590.1	14024.4	-1.01284	0.158433	4.09e-11	1.79e-09
							Pt5g000680.1	2833.99	-1.01535	0.173173	1.05e-09	3.69e-08
							Pt5g001330.1	3181.98	-1.01819	0.245518	7.32e-06	0.00011929
							PtUn025310.1	737.394	-1.01844	0.273435	4.14e-05	0.000559185
							Pt2g028950.2	1240.5	-1.02182	0.301819	0.000147746	0.00172057
							Pt5g004570.2	3461.3	-1.02487	0.178846	2.28e-09	7.54e-08
							Pt3g034140.1	1186.98	-1.02564	0.342267	0.000531111	0.00519513
							Pt7g011790.2	5309.07	-1.02791	0.187164	9.26e-09	2.79e-07
							Pt3g040090.1	1634.27	-1.03155	0.297824	0.000107952	0.00131647
							Pt6g015480.1	530.937	-1.03367	0.243318	4.6e-06	7.88e-05
							Pt6g013870.1	281.193	-1.03377	0.311483	0.000180819	0.00204238
							Pt3g019890.1	4159.11	-1.03541	0.275577	3.62e-05	0.000497637
							Pt3g007670.1	678.948	-1.04016	0.215033	2.85e-07	6.34e-06
							PtUn002580.1	1099.58	-1.04024	0.151296	1.4e-12	7.55e-11
							Pt2g028080.1	1140.07	-1.0438	0.132935	9.75e-16	7.32e-14
							Pt4g012680.1	790.258	-1.04674	0.247441	4.87e-06	8.31e-05
							Pt2g008380.4	3080.18	-1.04934	0.17914	1.04e-09	3.67e-08
							Pt5g025300.1	11394.7	-1.04954	0.197369	2.26e-08	6.23e-07
							PtUn013270.3	1292.95	-1.05092	0.317276	0.000176081	0.001996
							Pt1g002410.1	15219.7	-1.05176	0.370138	0.000825547	0.00754622
							Pt4g005980.1	709.924	-1.05211	0.384264	0.00109667	0.00957488
							Pt4g017040.1	1484.83	-1.05243	0.341133	0.000375591	0.0038708
							Pt3g033050.1	2267.25	-1.0533	0.239132	2.2e-06	4.08e-05
							Pt7g006840.1	829.373	-1.05335	0.236676	1.78e-06	3.37e-05
							Pt5g023370.1	3404.42	-1.05372	0.22276	4.52e-07	9.63e-06
							Pt9g008440.2	5580.17	-1.05558	0.372516	0.000823275	0.00753418
							Pt1g008340.3	498.312	-1.05914	0.323948	0.000204871	0.00226855
							Pt1g016350.1	594.209	-1.06178	0.255588	6.54e-06	0.000108215
							Pt6g015160.1	169.157	-1.06185	0.364951	0.000654869	0.00621673
							Pt4g014230.1	4316.13	-1.06399	0.250607	4.38e-06	7.52e-05
							Pt4g010260.1	3034.12	-1.06535	0.311295	0.000118677	0.00142521
							PtUn036750.1	880.407	-1.06924	0.28778	3.93e-05	0.000534237
							Pt9g021360.1	6011.95	-1.07065	0.257273	6.29e-06	0.000104902
							Pt1g009850.1	3440.35	-1.07375	0.297449	5.77e-05	0.00075643
							Pt2g016130.1	186.776	-1.07506	0.314902	0.000120518	0.00144512
							PtUn009950.2	573.154	-1.07842	0.298155	5.62e-05	0.000738754
							Pt4g010560.1	410.587	-1.07963	0.361561	0.000498234	0.00494098
							Pt7g016860.1	11663.4	-1.08239	0.19864	1.03e-08	3.08e-07
							PtUn031170.1	444.566	-1.08532	0.386755	0.000852001	0.00775207
							Pt7g015080.1	6402.69	-1.08617	0.201464	1.42e-08	4.1e-07
							Pt9g009290.2	275.1	-1.09376	0.287666	2.69e-05	0.00037981
							Pt2g006600.1	1612.41	-1.10088	0.173238	4.26e-11	1.86e-09
							Pt3g027170.1	442.894	-1.10798	0.400495	0.000916017	0.00826775
							Pt6g004400.1	1220.89	-1.10872	0.222246	1.18e-07	2.83e-06
							Pt4g001660.1	3419.01	-1.10875	0.169043	1.1e-11	5.3e-10
							Pt4g015470.1	413.073	-1.11203	0.390752	0.00072129	0.00674173
							Pt2g028370.1	1027.68	-1.11275	0.174988	4.05e-11	1.78e-09
							Pt7g011800.3	4187.85	-1.11442	0.372189	0.000471284	0.00471224
							Pt3g033960.2	1774.4	-1.12023	0.245999	9.77e-07	1.97e-05
							Pt7g014010.1	7438.66	-1.12272	0.389216	0.000626213	0.00599522
							PtUn007070.1	4130.86	-1.12288	0.245851	9.2e-07	1.86e-05
							Pt6g008650.1	540.43	-1.12394	0.24871	1.16e-06	2.31e-05
							Pt1g012020.1	2003.31	-1.12588	0.406266	0.000814453	0.00746646
							Pt3g036660.1	308.78	-1.1298	0.269642	5.05e-06	8.59e-05
							Pt5g002480.1	11791.9	-1.13184	0.156702	9.73e-14	5.97e-12
							Pt8g010000.1	1345.78	-1.13248	0.26525	3.53e-06	6.21e-05
							Pt3g036040.2	1892.52	-1.13287	0.276062	7.2e-06	0.000117606
							PtUn036610.1	520.48	-1.1352	0.407835	0.0008331	0.00760204
							Pt7g014570.1	44976.6	-1.13751	0.130314	5.06e-19	5.05e-17
							Pt3g025000.1	14102.4	-1.13836	0.284827	1.13e-05	0.000174673
							Pt2g014850.1	3136.67	-1.1411	0.192735	6.08e-10	2.22e-08
							Pt2g023670.1	557.435	-1.15075	0.358948	0.000216403	0.00238452
							Pt2g005300.1	3881.8	-1.15143	0.225551	6.05e-08	1.55e-06
							Pt1g009260.1	2278.14	-1.15762	0.1384	1.14e-17	9.86e-16
							Pt2g002190.1	2577.1	-1.1581	0.226732	5.87e-08	1.51e-06
							PtUn023240.1	477.305	-1.15956	0.281822	6.67e-06	0.000110068
							Pt2g007860.1	1637.13	-1.15964	0.271169	3.25e-06	5.78e-05
							Pt4g002140.2	4333.39	-1.16779	0.261318	1.37e-06	2.66e-05
							Pt5g024460.1	1833.15	-1.17262	0.290262	8.97e-06	0.000142794
							Pt2g020410.1	4359.71	-1.17363	0.240353	1.77e-07	4.1e-06
							PtUn013820.1	1633.86	-1.17657	0.292397	9.51e-06	0.00015023
							Pt5g023340.1	851.648	-1.18233	0.37975	0.000278644	0.0029828
							Pt9g018980.1	224.147	-1.18719	0.365112	0.000175922	0.001996
							Pt2g007790.1	827.191	-1.18773	0.406932	0.000510939	0.0050416
							Pt5g020950.1	436.379	-1.19186	0.2614	8.67e-07	1.77e-05
							Pt7g014680.1	1023.87	-1.19332	0.206255	1.27e-09	4.37e-08
							Pt6g009480.1	506.498	-1.19598	0.31491	2.33e-05	0.000333287
							Pt2g022480.1	3246.35	-1.19993	0.344034	7.43e-05	0.000951573
							Pt7g016400.1	11377.5	-1.20043	0.30019	1.02e-05	0.000159405
							Pt5g015440.1	927.742	-1.20171	0.301193	1.09e-05	0.000169631
							Pt1g020960.1	464.842	-1.2039	0.203058	5.29e-10	1.95e-08
							Pt8g011440.1	1053.58	-1.20446	0.263411	7.91e-07	1.62e-05
							Pt2g022060.1	1505.03	-1.20479	0.231808	3.42e-08	9.23e-07
							Pt3g035160.1	842.424	-1.21204	0.400723	0.000356023	0.0036957
							PtUn028730.1	805.011	-1.21322	0.211088	1.55e-09	5.26e-08
							Pt3g010350.1	1567.88	-1.21605	0.197619	1.3e-10	5.33e-09
							Pt5g017520.1	3080.98	-1.22175	0.170636	1.38e-13	8.21e-12
							Pt5g007650.1	1896.11	-1.22925	0.146623	8.86e-18	7.77e-16
							Pt4g010320.1	3960.69	-1.23076	0.274842	1.27e-06	2.49e-05
							Pt5g012690.1	994.414	-1.23288	0.287951	2.89e-06	5.22e-05
							Pt3g020560.1	769.289	-1.23524	0.252361	1.58e-07	3.7e-06
							Pt5g008430.1	8986.02	-1.24078	0.266517	5.07e-07	1.07e-05
							PtUn001030.1	7621.36	-1.24293	0.282097	1.58e-06	3.03e-05
							Pt4g011410.1	2128.85	-1.24398	0.211855	7.08e-10	2.56e-08
							Pt3g033860.1	2045.59	-1.24401	0.37764	0.000138042	0.00162315
							Pt5g006790.1	481.944	-1.2488	0.255975	1.69e-07	3.93e-06
							Pt1g001290.1	748.881	-1.24896	0.328203	2.08e-05	0.000302335
							Pt3g001370.1	2595.55	-1.24944	0.290162	2.53e-06	4.64e-05
							Pt2g019030.1	3677.25	-1.25083	0.203642	1.32e-10	5.41e-09
							Pt9g002570.1	92.6441	-1.25103	0.391265	0.000193695	0.00216149
							Pt3g034690.1	2086.17	-1.25333	0.271097	5.81e-07	1.21e-05
							Pt2g008880.1	516.345	-1.25443	0.289794	2.28e-06	4.24e-05
							Pt2g026900.1	1148.93	-1.26541	0.398736	0.000205834	0.00227602
							Pt3g013990.1	2120.34	-1.26942	0.416443	0.00030629	0.00324351
							Pt7g011060.1	3246.61	-1.27498	0.311991	6.33e-06	0.000105393
							Pt7g013300.1	4600.18	-1.2765	0.409161	0.000238397	0.00259961
							PtUn002930.2	3717.95	-1.28156	0.300887	2.93e-06	5.28e-05
							Pt3g018400.1	494.61	-1.28279	0.177113	7.03e-14	4.38e-12
							Pt9g019900.6	777.12	-1.29169	0.275571	4.07e-07	8.72e-06
							Pt7g020200.1	3921.39	-1.29276	0.151777	2.6e-18	2.41e-16
							Pt1g016160.1	5219.31	-1.29518	0.303268	2.8e-06	5.06e-05
							Pt9g021480.1	237.671	-1.29663	0.452483	0.000507528	0.00502052
							Pt3g040760.1	7719.13	-1.29761	0.139758	2.59e-21	3.19e-19
							Pt3g039540.1	7760.17	-1.30459	0.373628	6.3e-05	0.000821308
							PtUn000110.1	1114.97	-1.30465	0.401565	0.000151205	0.00175567
							Pt3g036690.1	267.621	-1.30855	0.485173	0.000811257	0.00745014
							Pt6g001140.1	23209.2	-1.31126	0.435722	0.000317464	0.00334164
							Pt1g017430.1	5811.97	-1.31907	0.46359	0.000518005	0.00509031
							Pt9g015920.1	599.527	-1.32241	0.205645	1.94e-11	8.98e-10
							Pt7g005760.1	941.31	-1.323	0.357729	2.84e-05	0.000399105
							Pt7g002820.1	813.98	-1.32647	0.367006	3.9e-05	0.000531305
							Pt9g021210.1	779.571	-1.32926	0.265986	8.26e-08	2.06e-06
							Pt6g019940.1	84.7184	-1.33135	0.515175	0.00108227	0.00949648
							PtUn005860.1	1100.58	-1.33207	0.345671	1.53e-05	0.000229814
							PtUn032290.1	9789.46	-1.3335	0.267737	7.97e-08	1.99e-06
							Pt8g007440.1	1177.54	-1.33575	0.247595	9.76e-09	2.93e-07
							Pt5g026400.1	2568.37	-1.33679	0.260117	3.85e-08	1.02e-06
							PtUn026590.1	372.893	-1.33966	0.371548	3.98e-05	0.000540278
							Pt3g024000.2	1567.19	-1.34445	0.219525	1.25e-10	5.15e-09
							Pt9g006320.1	15646.2	-1.3473	0.166251	8.37e-17	6.77e-15
							Pt4g000580.8	1317.47	-1.34751	0.385778	5.94e-05	0.000777654
							Pt2g024640.1	424.153	-1.35466	0.295187	6.06e-07	1.26e-05
							Pt6g017590.1	2612.47	-1.35646	0.367909	2.86e-05	0.000401889
							Pt5g016530.1	1406.69	-1.35697	0.506656	0.000794251	0.00732812
							PtUn002560.1	20641.5	-1.3592	0.399499	7.9e-05	0.00100333
							Pt2g014640.1	8579.97	-1.36285	0.343964	9.84e-06	0.000154979
							Pt7g000790.1	777.401	-1.36431	0.315032	1.95e-06	3.67e-05
							Pt6g006170.1	260.338	-1.36436	0.356807	1.67e-05	0.000247855
							Pt3g028560.1	1241.73	-1.366	0.191182	1.3e-13	7.75e-12
							Pt1g013220.1	1125.5	-1.36796	0.184684	1.89e-14	1.23e-12
							Pt4g002940.1	1547.21	-1.36916	0.321305	2.64e-06	4.81e-05
							Pt3g030510.1	175.618	-1.37093	0.48488	0.000515045	0.00507894
							Pt5g001020.1	1341.72	-1.3732	0.312705	1.46e-06	2.8e-05
							Pt2g016990.2	814.133	-1.37421	0.421303	0.00012662	0.00150343
							Pt6g015540.2	573.976	-1.38218	0.413585	9.73e-05	0.00120383
							Pt4g017020.1	1539.82	-1.38536	0.297682	4.25e-07	9.07e-06
							Pt3g005460.1	35181.2	-1.38764	0.26567	2.34e-08	6.44e-07
							Pt3g020400.1	195.053	-1.3878	0.363288	1.64e-05	0.000243977
							Pt3g005200.1	1224.27	-1.39337	0.369041	1.93e-05	0.000282204
							Pt6g012060.1	101.94	-1.3971	0.504344	0.000588851	0.00566159
							Pt8g012700.2	3749.47	-1.39902	0.174257	1.4e-16	1.12e-14
							Pt1g016910.1	1573.23	-1.40005	0.221895	3.74e-11	1.66e-09
							Pt3g005590.1	3010.29	-1.40253	0.300692	3.93e-07	8.48e-06
							Pt3g030430.4	225.723	-1.40447	0.427441	0.000115149	0.00139026
							Pt5g002170.1	4364	-1.40928	0.165044	1.83e-18	1.75e-16
							Pt7g019680.2	2906.58	-1.41184	0.355043	8.33e-06	0.000133591
							Pt5g025890.1	1200.11	-1.41965	0.24081	4.95e-10	1.84e-08
							PtUn014580.1	1235.24	-1.42136	0.282683	6.32e-08	1.61e-06
							Pt3g020440.1	2355.81	-1.42845	0.251363	1.72e-09	5.79e-08
							Pt3g011060.1	1872.31	-1.4352	0.247243	8.32e-10	2.98e-08
							Pt2g009160.1	518.636	-1.43684	0.268617	1.13e-08	3.35e-07
							PtUn002570.1	30246	-1.43944	0.198694	6.21e-14	3.89e-12
							Pt4g003930.1	125.912	-1.44116	0.371213	1.21e-05	0.000186808
							Pt5g019440.1	3186.34	-1.44791	0.338721	2.28e-06	4.23e-05
							Pt4g010240.1	1208.76	-1.45089	0.245637	4.26e-10	1.61e-08
							PtUn022780.1	1408.51	-1.45096	0.288237	5.95e-08	1.52e-06
							Pt7g010950.1	226.602	-1.45535	0.423357	6.42e-05	0.000836744
							Pt4g010250.1	2111.23	-1.45901	0.205923	1.8e-13	1.05e-11
							Pt6g005220.1	1125.95	-1.46578	0.249022	4.99e-10	1.85e-08
							Pt8g010550.1	980.282	-1.46994	0.348083	2.77e-06	5.02e-05
							Pt7g009020.2	726.924	-1.48037	0.194147	3.16e-15	2.3e-13
							PtUn035130.1	4235.31	-1.48157	0.348806	2.63e-06	4.8e-05
							PtUn001840.1	1529.42	-1.48211	0.584574	0.000988386	0.00879508
							Pt9g019570.3	157.074	-1.49337	0.489346	0.000226563	0.00248605
							Pt7g015370.1	1597.38	-1.49392	0.576397	0.00084107	0.00767032
							Pt2g008780.1	4308.08	-1.49506	0.261182	1.37e-09	4.7e-08
							Pt1g021790.1	4943.72	-1.49691	0.402139	2.09e-05	0.000303811
							Pt1g023290.1	348.229	-1.50814	0.310886	1.43e-07	3.36e-06
							Pt5g018480.1	1390.88	-1.50887	0.501097	0.000247375	0.00268637
							Pt1g007370.1	1008.99	-1.51757	0.271894	2.81e-09	9.21e-08
							Pt5g002830.1	1543.24	-1.5228	0.351473	1.62e-06	3.08e-05
							Pt8g002320.2	1413.94	-1.52303	0.41487	2.49e-05	0.000354259
							Pt3g024010.2	2621.11	-1.54759	0.354731	1.37e-06	2.66e-05
							Pt4g007590.1	507.844	-1.55082	0.255291	1.46e-10	5.91e-09
							Pt3g022420.1	55.5155	-1.5512	0.552956	0.000454049	0.00456597
							Pt8g007720.1	3074.69	-1.55223	0.369497	3.2e-06	5.72e-05
							Pt6g009600.1	2595.29	-1.5573	0.363896	2.07e-06	3.87e-05
							Pt5g019340.1	1661.74	-1.56186	0.134514	4.41e-32	9.93e-30
							Pt3g020430.1	147.971	-1.5634	0.483921	0.000116123	0.0013988
							PtUn027730.1	1468.94	-1.56721	0.154597	4.54e-25	7.09e-23
							Pt8g007710.1	1965.66	-1.57173	0.419353	1.65e-05	0.000244624
							Pt6g018890.1	200.607	-1.58438	0.518914	0.000202213	0.00224542
							Pt8g003540.1	144.272	-1.58514	0.523221	0.000217678	0.00239689
							Pt8g010140.1	2094.98	-1.59691	0.246725	1.08e-11	5.24e-10
							Pt3g003740.1	348.549	-1.59904	0.314401	3.92e-08	1.04e-06
							Pt2g005790.1	216.59	-1.60209	0.44114	2.71e-05	0.000381869
							Pt2g012890.1	1226.63	-1.60343	0.247879	1.1e-11	5.3e-10
							Pt2g018550.1	251.038	-1.61017	0.40732	7.63e-06	0.00012358
							Pt5g021990.1	8819.09	-1.61163	0.134104	3.38e-34	8.73e-32
							Pt2g000310.1	17801.5	-1.61167	0.182874	1.53e-19	1.61e-17
							Pt1g010250.1	1195.9	-1.61303	0.507714	0.000125905	0.00149756
							Pt1g010510.1	1303.06	-1.61992	0.481974	6.97e-05	0.000901349
							Pt4g015230.1	1465.15	-1.62059	0.521674	0.000162575	0.00187017
							Pt5g009330.1	4774.76	-1.62238	0.274318	3.67e-10	1.39e-08
							Pt6g005020.1	8637.05	-1.62305	0.412214	7.1e-06	0.000116184
							Pt4g011310.1	910.913	-1.63069	0.512382	0.000126017	0.00149756
							Pt9g017870.1	251.481	-1.63187	0.49013	7.73e-05	0.000984333
							Pt9g005270.1	100.855	-1.63263	0.486518	7.14e-05	0.00091938
							Pt9g002760.3	691.624	-1.65236	0.616069	0.000554054	0.00538947
							Pt4g011140.1	277.911	-1.67042	0.348126	1.6e-07	3.73e-06
							Pt4g008380.1	2231.55	-1.67068	0.501945	7.42e-05	0.000950804
							Pt6g009550.1	466.062	-1.67239	0.45452	2.09e-05	0.000303811
							Pt6g001940.1	1916.8	-1.69242	0.596947	0.000348251	0.00362696
							Pt4g012660.1	156.036	-1.69702	0.430401	7.35e-06	0.000119708
							Pt2g028910.1	3293.02	-1.70686	0.270234	2.98e-11	1.34e-09
							Pt9g004760.1	2679.02	-1.71116	0.291804	4.6e-10	1.72e-08
							Pt2g015320.3	644.502	-1.71247	0.662582	0.000678892	0.00640679
							Pt7g016530.1	30785.5	-1.71538	0.197171	3.16e-19	3.17e-17
							Pt6g012370.1	785.289	-1.7269	0.282964	1.05e-10	4.33e-09
							Pt8g004340.1	18396.7	-1.73464	0.185332	7.96e-22	1.02e-19
							Pt7g007790.1	1754.14	-1.74721	0.144798	1.7e-34	4.46e-32
							Pt7g000720.1	1844.14	-1.75376	0.303321	7.15e-10	2.58e-08
							Pt7g020330.1	111.905	-1.77558	0.610502	0.000264166	0.00285495
							PtUn028990.1	353.917	-1.77683	0.364945	1.02e-07	2.49e-06
							Pt2g018460.3	222.008	-1.79318	0.761992	0.00111942	0.00974116
							Pt3g019770.2	1497.55	-1.79564	0.398596	5.53e-07	1.16e-05
							Pt5g006430.1	78.0222	-1.81292	0.716147	0.000725804	0.00677589
							Pt3g000780.1	616.489	-1.81731	0.643406	0.000320864	0.00337174
							Pt3g036050.1	13051.3	-1.82742	0.754597	0.000905053	0.00819695
							Pt7g017320.1	477.058	-1.833	0.5796	0.000112853	0.00136672
							Pt9g016040.2	1007.44	-1.84332	0.291484	2.35e-11	1.08e-09
							Pt9g014610.1	356.921	-1.85021	0.325084	1.14e-09	3.97e-08
							Pt4g009110.1	633.424	-1.855	0.777991	0.000978298	0.008725
							Pt6g008050.1	307.194	-1.8553	0.529031	3.41e-05	0.000472712
							Pt1g014270.1	41.5553	-1.86792	0.678564	0.000397936	0.00407181
							Pt2g005630.1	282.034	-1.87616	0.571728	7.4e-05	0.000949165
							Pt4g016680.1	431.338	-1.88406	0.607187	0.000131513	0.00155566
							PtUn032100.1	3054.24	-1.8992	0.279188	9.22e-13	5.1e-11
							Pt2g011850.1	431.667	-1.90202	0.482399	6.23e-06	0.000104135
							Pt1g003910.1	134.832	-1.91337	0.597446	9.44e-05	0.00117131
							Pt6g010190.1	68446.3	-1.9166	0.392419	8.49e-08	2.11e-06
							Pt5g002970.1	1290.57	-1.92009	0.695789	0.000351728	0.00365834
							Pt1g003520.1	1817.93	-1.92282	0.211019	7.42e-21	8.6e-19
							Pt2g019950.1	563.267	-1.92602	0.33371	6.79e-10	2.46e-08
							Pt3g009600.1	12873.8	-1.92606	0.372891	1.97e-08	5.5e-07
							Pt8g003910.1	968.801	-1.94047	0.338467	8.42e-10	3e-08
							Pt8g008830.3	171.316	-1.95475	0.59125	6.45e-05	0.000840209
							Pt6g003940.1	1879.38	-1.96628	0.261197	4.51e-15	3.16e-13
							Pt5g007040.1	2660.12	-1.99279	0.649716	0.000134773	0.00159064
							PtUn025470.1	384.856	-2.00132	0.770858	0.000518757	0.00509031
							Pt3g030180.1	915.235	-2.016	0.515053	6.49e-06	0.000107922
							Pt3g001690.1	4308.41	-2.01721	0.668221	0.000153874	0.00178403
							Pt2g017740.1	73.9648	-2.02353	0.831844	0.000785443	0.0072596
							Pt7g009080.1	34.4524	-2.03388	0.652628	0.000121629	0.00145402
							Pt9g017600.1	5201.51	-2.04325	0.452467	4.66e-07	9.9e-06
							Pt4g002310.1	2493.64	-2.04611	0.304188	1.44e-12	7.7e-11
							Pt3g000370.1	427.454	-2.0503	0.264988	8.59e-16	6.57e-14
							Pt8g011860.1	600.384	-2.05984	0.770795	0.00040766	0.00415512
							Pt3g004430.1	4986.21	-2.06368	0.363518	1.05e-09	3.69e-08
							Pt4g018070.1	2711.63	-2.09827	0.424749	5.79e-08	1.49e-06
							Pt9g018600.1	1202.29	-2.09912	0.47603	7.37e-07	1.52e-05
							Pt6g009830.1	585.816	-2.12019	0.312347	9.08e-13	5.04e-11
							PtUn024250.1	4281.36	-2.14617	0.392176	3.32e-09	1.07e-07
							PtUn026840.1	1243.56	-2.16054	0.474402	3.67e-07	7.98e-06
							Pt6g018690.1	569.354	-2.17157	0.467878	2.44e-07	5.5e-06
							Pt1g014220.1	498.209	-2.18631	0.378981	5.89e-10	2.16e-08
							Pt8g009870.1	1540.16	-2.19544	0.556262	5.06e-06	8.59e-05
							Pt3g027110.1	390.531	-2.19962	0.460395	1.24e-07	2.97e-06
							Pt3g030910.3	461.63	-2.2226	0.357148	3.68e-11	1.63e-09
							Pt2g012770.1	565.912	-2.25024	0.51108	7.03e-07	1.45e-05
							Pt9g021190.1	1334.07	-2.28149	0.579538	5.06e-06	8.59e-05
							Pt4g012010.1	10006	-2.28378	0.707882	6.78e-05	0.000878401
							Pt5g024330.1	1134.79	-2.29444	0.554284	2.17e-06	4.04e-05
							PtUn033170.1	775.833	-2.29677	0.675992	3.8e-05	0.000519821
							Pt3g039780.1	678.215	-2.30105	0.355238	6.81e-12	3.37e-10
							Pt9g017750.1	6173.91	-2.31908	0.32715	1.03e-13	6.32e-12
							Pt3g036470.2	2252.96	-2.3272	0.236664	6.2e-24	8.97e-22
							Pt3g015400.1	4223.37	-2.33421	0.279731	5.12e-18	4.61e-16
							Pt5g011130.1	898.571	-2.33951	0.694974	4.16e-05	0.000560327
							Pt6g006610.1	924.652	-2.34137	0.453263	1.55e-08	4.41e-07
							Pt4g002220.1	2687.4	-2.35338	0.274467	7.87e-19	7.7e-17
							Pt5g008850.2	30395.8	-2.35618	0.361503	5.04e-12	2.55e-10
							Pt2g020460.1	197.577	-2.36189	0.581885	2.98e-06	5.36e-05
							Pt7g019600.1	447.087	-2.37909	0.784251	0.000120164	0.00144197
							Pt5g016290.6	299.422	-2.39999	0.502606	1.13e-07	2.73e-06
							Pt9g012770.1	15724.1	-2.40011	0.369392	5.55e-12	2.77e-10
							Pt6g000800.5	205.151	-2.40772	0.799476	0.000126759	0.00150394
							Pt2g001150.1	523.786	-2.45659	0.563719	7.88e-07	1.61e-05
							Pt2g014320.2	627.697	-2.48028	0.270518	3.49e-21	4.2e-19
							Pt7g011710.1	376.061	-2.48488	0.841343	0.0001448	0.00169126
							Pt5g025970.1	567.092	-2.49676	0.369364	9.39e-13	5.16e-11
							Pt2g022750.2	2146.12	-2.50169	0.2627	1.2e-22	1.62e-20
							Pt5g025980.1	1042.49	-2.51693	0.427172	2.47e-10	9.64e-09
							Pt1g004960.1	81.2563	-2.52913	1.18509	0.00108954	0.00954434
							Pt2g003430.1	100.15	-2.53771	0.722416	2.34e-05	0.000335051
							Pt5g014750.1	85.3953	-2.55041	0.807589	7.71e-05	0.000983007
							Pt9g004550.1	968.971	-2.55543	0.274742	9.68e-22	1.2e-19
							Pt4g019420.1	493.62	-2.57808	0.445952	4.42e-10	1.66e-08
							Pt8g001640.1	88.2417	-2.58425	0.686468	8.97e-06	0.000142794
							Pt4g004640.1	6420.81	-2.5871	0.241625	8.08e-28	1.45e-25
							Pt9g006540.1	870.971	-2.60456	0.410842	1.5e-11	7.02e-10
							PtUn036840.1	98.6896	-2.64534	0.867241	0.000104434	0.00128049
							Pt2g025260.6	552.478	-2.66146	0.454734	3e-10	1.16e-08
							PtUn005810.1	105.106	-2.67293	0.523809	2.05e-08	5.69e-07
							Pt7g002660.1	520.298	-2.68749	0.358371	4.24e-15	3e-13
							PtUn026320.1	109.512	-2.71547	1.30956	0.00110349	0.00962381
							Pt1g008870.1	229.061	-2.76375	0.368693	4.39e-15	3.09e-13
							Pt4g006030.1	3124.71	-2.7675	0.469661	2.02e-10	7.94e-09
							Pt2g026250.1	146.421	-2.77361	0.509815	3.21e-09	1.04e-07
							Pt7g002650.2	515.423	-2.79038	0.468828	1.55e-10	6.25e-09
							Pt4g015040.1	55.6855	-2.7917	1.3228	0.0010401	0.00918787
							PtUn011990.1	113.04	-2.79418	0.562869	4e-08	1.06e-06
							Pt1g000580.1	1368.53	-2.79845	0.755266	1.01e-05	0.00015922
							Pt2g001200.1	1107.7	-2.80599	0.316328	4.78e-20	5.3e-18
							Pt3g024840.1	230.101	-2.84505	0.688232	1.81e-06	3.41e-05
							Pt4g007050.1	1400.57	-2.87187	0.365146	2.32e-16	1.82e-14
							Pt1g002830.1	106.058	-2.8898	0.962041	0.000107475	0.00131166
							Pt3g011300.1	135.417	-2.89638	0.710148	2.29e-06	4.25e-05
							Pt4g015600.2	570.485	-2.92075	0.845997	2.44e-05	0.000347038
							Pt6g000500.1	2548.89	-2.93066	0.500573	2.77e-10	1.08e-08
							Pt6g007300.1	742.179	-2.97134	0.446294	1.6e-12	8.5e-11
							PtUn036420.1	2308.71	-2.97165	0.500057	1.58e-10	6.37e-09
							Pt7g006800.1	33.1784	-2.97803	1.32685	0.000783567	0.0072465
							Pt1g008240.1	916.494	-3.00607	0.373008	4.78e-17	4.01e-15
							Pt7g018640.1	402.335	-3.01165	0.81216	9.61e-06	0.00015174
							Pt2g012790.1	1312.89	-3.01171	0.986947	8.65e-05	0.001088
							Pt1g000630.1	2583.85	-3.08745	0.332416	9.69e-22	1.2e-19
							Pt3g000310.1	305.216	-3.14239	0.608883	1.29e-08	3.77e-07
							Pt9g012250.1	7743.92	-3.17107	0.710117	3.82e-07	8.27e-06
							Pt9g003490.1	17622.9	-3.18329	0.440258	2.76e-14	1.77e-12
							Pt8g001750.1	5928.19	-3.18355	0.418107	1.67e-15	1.24e-13
							Pt2g020990.1	2218.58	-3.24888	0.642082	2.11e-08	5.85e-07
							Pt7g011480.3	53.6397	-3.29185	0.849374	5.08e-06	8.61e-05
							Pt2g017730.1	1805.86	-3.35261	0.52333	8.36e-12	4.11e-10
							Pt3g033980.1	163.728	-3.37844	0.801531	1.14e-06	2.27e-05
							Pt2g026260.1	45.9004	-3.38229	0.843603	3.09e-06	5.54e-05
							Pt9g016690.1	8495	-3.47662	0.270555	7.91e-39	2.49e-36
							Pt7g020250.1	777.428	-3.65338	1.44532	0.000282387	0.00301672
							Pt5g023580.1	235.714	-3.70404	0.902222	1.65e-06	3.14e-05
							Pt7g021640.1	861.476	-3.83587	0.425545	1.08e-20	1.23e-18
							Pt5g026280.1	257.132	-3.91187	0.757162	1.08e-08	3.21e-07
							Pt9g005850.1	233.758	-3.92146	0.620639	1.35e-11	6.37e-10
							Pt7g008840.1	25.0972	-3.94622	0.918309	1.17e-06	2.33e-05
							Pt2g020500.2	1847.58	-3.962	0.311272	2.49e-38	7.68e-36
							Pt7g015970.1	54.492	-3.97898	1.52456	0.000249844	0.00270759
							Pt3g004300.2	43.1285	-3.98968	1.20149	3.4e-05	0.00047191
							Pt1g008640.1	92.2285	-4.04016	1.38452	0.000101673	0.00125161
							Pt1g003760.1	285.537	-4.13003	1.58156	0.00020297	0.00225065
							Pt4g006330.1	78.0843	-4.18724	0.777193	3.63e-09	1.17e-07
							Pt7g021620.1	1170.03	-4.22065	0.85832	3.64e-08	9.77e-07
							Pt4g004300.1	728.174	-4.4742	1.48328	6.27e-05	0.000817795
							Pt3g001100.1	36.537	-4.56212	1.88028	0.000382784	0.00393208
							Pt7g012770.1	66.2648	-5.19933	1.58764	3.29e-05	0.000456601
							Pt7g017750.1	3848.84	-5.41483	0.474438	1.68e-31	3.58e-29
							Pt4g021180.1	2325.96	-5.60369	0.48724	6.33e-32	1.41e-29
							Pt9g011430.2	19.972	-7.75064	3.25303	4.06e-05	0.00054884
							Pt4g005760.1	20.5073	-7.85732	3.21095	2.44e-05	0.000347038
							Pt3g018290.1	239.448	-8.66365	0.940305	4.04e-20	4.52e-18
							Pt7g020020.1	600.019	-8.74063	0.95129	2.75e-21	3.36e-19
							Pt9g010000.1	33.2991	-9.0111	3.07355	1e-07	2.45e-06
							PtUn002590.1	70.5475	-10.101	3.38	2.23e-07	5.07e-06
							Pt7g017430.1	70.8239	-10.2555	3.26329	1.23e-08	3.61e-07
							Pt2g018150.1	111.053	-11.2731	3.12064	3.23e-15	2.34e-13
							Pt8g003690.1	201.783	-12.047	3.41828	2.29e-11	1.05e-09
							Pt5g002650.1	365.897	-13.2235	3.33709	6.84e-20	7.49e-18
